# Supplementary material for: Single cell transcriptomes reveal expression patterns of chemoreceptor genes in olfactory sensory neurons of the Caribbean spiny lobster, Panulirus argus
Source: BMC Genomics. 2020 Sep 22;21:649. doi: 10.1186/s12864-020-07034-7 (PMC7510291; doi:10.1186/s12864-020-07034-7)
Supplement: Supplementary file 2 — Additional file 2. Gene expression for variant IRs. Co-IRs are listed first. Tuning IRs are ordered in the following sequence: 1) IRs having at least one IR with > 100 TPM in a SCT; 2) IRs having at least one IR with > 100 TPM in a MCT; 3) IRs having 1 to 100 TPM in at least one SCT; 4) IRs having 1 to 100 TPM in at least one MCT; 5) IRs not expressed in any SCT but in at least one MCT; 6) IRs not expressed in any SCT or MCT. Yellow color indicates IR expression > 100 TPM. Blue color indicates tuning IRs expressed in all SCTs or all MCTs. Red color indicates IRs for which there are no transcripts in any SCTs or MCTs. [file 12864_2020_7034_MOESM2_ESM.xlsx]

## Sheet: Sheet1
evg ID	IR ID	SCT1a	SCT1b	SCT1c	SCT1d	SCT1e	SCT1f	SCT1g		MCT2	MCT3	MCT4	MCT15a	MCT15b	MCT15c	MCT400		LF	Dactyl	Brain
Co-IRs
evg11141871	IR25a	9323.6	12281.2	8548.55	6697.26	7270.63	10231.8	6665.34		10334.3	4583.78	6845.53	2814.09	2690.75	5919.81	1821.14		599.05	59.57	1.79
evg11098460	IR93a	15706.9	11058.5	16134.5	15036.6	16857.1	23795.2	8455.29		14935.9	4855.88	13454.3	2733.19	3161.8	14466.7	1912.65		63.63	0.27	0.74
evg11045934	IR8a	0	0	0	0	0	0	0		0	0	0	0	0	0	0.11		1.44	4.97	1.24
evg1572794	IR76b	0	0	0	0	0	0	0		0	0	0	0	0	0	0		0.56	20.5	0.12
Tuning IRs
evg1250258	IR1042y	28558.7	0.09	0	0	0	0	0		0.11	0.08	0.08	0	0.11	1.48	0		1.49	0	0
evg1208333	IR1045x	2512.87	0	0	0	0	0	0		0	0	0	0	0	58.55	0		3.77	0	0
evg163930	IR1042x	852.08	0	0	0	0	0	0		0	19.59	303.5	0	4.45	28.64	87.82		5.5	0.16	0
evg11414045		231.52	0	0	0	0	0	0		0	0	0	0	0	4.61	0		2.23	0	0
evg11098675	IR1151x	0	5878.93	0	0	0	0	0		0.08	0	0	0	0	0.12	0		2.22	0	0
evg1850161	IR1151	0	1959.09	0	0	0	0.1	0		0.1	0	0	0	0	0	0		1.42	0	0
evg1232868	IR1152	0	932.12	0	0	0	0	0		0	0	0.05	0	0	163.38	0		3.2	0	0
evg1276259	IR1204	0	0	16784.8	0	0	36.98	0		39.38	0	0	2.97	8.7	3.45	0.54		5.8	0	0
evg170366		0.02	37.47	147.6	63.43	82.75	125.88	58.26		70.9	67.04	146	89.42	112.3	160.18	99.49		10.48	0.03	0.56
evg1261766	IR1163	0	0	0	8384.63	2.41	0	0.08		0	0	0.06	0	0	0.87	0		5.24	0	0
evg1874784	IR1169x	0	0	0	5006.03	0.09	0	0		0	0	0.06	0	0.43	1.17	0		5.36	0	0
evg1245766		0	0.05	0	471.41	1510.38	0.32	0		0	0	0	0	2.24	43.08	0.16		4.02	0	0
evg11079891	IR1159	0	0.32	0	4.25	30812.4	4.53	0.05		0	0.07	0.08	0	0.06	809.66	0		10.08	0.02	0
evg1187542	IR1159x	0	0	0	0	6156.19	0.87	0		0	0.1	0	0	1.89	57.55	0		3.28	0	0
evg1646785	IR1181x	0	0	0	0	3216.07	0.77	0		0	0	0	0	0	268.64	0		2.88	0	0
evg163533	IR1169	0	0	0	6.79	1736.4	0.23	0		0	0	0	0	5.02	89.88	2.94		5.96	0.05	0
evg11079890	IR1158	0	0	0	71.57	1308	0.41	0.03		0	0	0.03	0	0	1.23	0		7.17	0	0
evg1272786	IR1164	0	0	0	26.99	951.58	0.16	0		0	0	0	0	3.96	30.83	19.74		8.94	0	0
evg11114127		0	0.15	0	0	469.44	0.19	0.18		0	0	0	0	258.52	926.11	0		2.8	0	0
evg1222065	IR1157	0	0	0	0	341.13	0.24	0		0	0	0	0	0.05	514.44	0.63		4.12	0	0
evg11079278	IR1134x	0	0.18	0	0.46	0.83	24992.9	0.15		0	0.08	0.06	0	0	2.85	0		5.3	0	0
evg1548876	IR1172x	0	0	0	0.17	0	2537.82	0.09		0	0	0	0	39.96	0.08	0		2.1	0	0
evg11079273	IR1132x	0	0	0	0.09	0.05	2395.62	0.06		0	0.03	0	0	0	0	0		6.51	0.01	0
evg11591603	IR1172	0	0	0	0.13	0.15	1981.01	0		0	0	0	0	56.33	0.12	0		1.62	0	1.08
evg1262005	IR1133	0	0	0	0	0.12	1939.92	0		0	0	0	0	0	0.7	0		4.49	0	0
evg1192535	IR1044x	0	0	0	0.09	0	1501.53	0		0	0	0	0	13.14	0.04	0		2.32	0.02	0
evg11100790	IR1059c	0	0	0	0	0.06	1396.45	0.05		0	0	0	0	247.66	0.65	0		5.14	0	0
evg11111643	IR1160	0.04	0.03	0	0.27	1.37	1090.65	3526.79		0	0	0.28	0	4.35	15.02	73.01		6.25	0	0
evg164391	IR1134	0	0	0	0	0	1081.85	0		0	0	0	0	0	8.56	0		6.79	0	0
evg1560751		0	0	0	0	0	431.73	0		0	0	0	0	0	0	0		1.31	0	0
evg174873	IR1076	0	0.04	0	0.1	0.1	0.08	10831		0.03	0.02	0.6	0	0.08	0.16	121.86		9.89	0.01	0
evg167275	IR1161	0	0.02	0	0	42.46	0.11	904.25		0	0	3310.26	0	77.88	1.27	12		12.09	0	0
evg1403947	IR1121	0.07	0	0	0	0	0	0.03		8919.82	0.02	0	0	0	0.03	0		12.47	0.01	0
evg1210084	IR1196	0.07	0	0	0	0	0	0		5211.96	0	0	0	0.12	10.48	6.07		4.8	0	0
evg1282135	IR1059	0	0	0	0	0	2.8	0		1955.59	0	0	1439.07	22.86	4.97	0.05		16.28	0	0.01
evg1402103	IR1122	0	0	0	0	0	0	0		394.81	0	0	2.24	0	0.04	7.28		9.55	0	0
evg11559748	IR1107	0	0	0	0	0	0	0		166.42	0	0	0	0	0.06	2.96		3.15	0	0
evg187776		0	0	0	0.2	0	0	0		0	6115.95	0	0	0.11	0	0		3.62	0	0
evg1548873		0	0	0	0	0	0	0		0	2250.03	0	0	0	0	0		1.81	0	0
evg1395734		0	0	0	0	0	0	0		0	396.86	0	0	0	0.32	0.56		6.62	0	0
evg1257754		25.42	0	0	0	0	0.18	0		0	0	6307.17	0	0.06	450.54	0		4.18	0	0
evg1551138		0.23	0	0	0	0	0	0.2		0	0	3697.01	101.61	0	0	0		0.61	0	0
evg182216	IR40a-9	0	0	0	0	0	0	0		0	0	1528.79	71.22	0	0.08	0		3.8	0	0
evg1690724		0	0	0	0	0	0	0		0	0	517.86	31.75	0.27	0	0		1.08	0	0
evg11085462	IR1182	0	0	0	0	0	0	0.03		0	0.03	0	1413.03	477.02	0	0.03		7.74	0	0
evg176188	IR1148	0	0	0	0	0.04	0.04	0.03		0	0.03	0	1331.73	0	269.37	132.42		5.58	0	0
evg11346827		0	0	0	0	0	0	0		0	0	0	975.22	0	0	0		1.13	0	0
evg1210377	IR1194	0	0	0	0	0	0	0		0	0	0	580.72	0	10.63	0		4.74	0.01	0
evg1761590	IR1124	0	0	0	0	0	0	0		0	0	0	254.6	0	5.15	0		1.18	0	0
evg1527145	IR1038	0	0	0	0	0	0	0		0	0	0	203.04	0	164.39	0		1.33	0	0
evg1235900		0	0	0	0	0	0	0		0	0	0	148.93	0	59.37	0		4.58	0	0
evg1606756		0	0	0	0	0	0	0		0	0	0	136.33	4.22	7.81	0		1.12	0	0
evg11380932		0	0	0	0	0	0	0.05		0	0	0	0	656.96	5.15	0		3.41	0	0
evg11338089		0	0	0	0	0	0	0		0	0	0	0	652.81	0	0		2.43	0	0
evg1186876		0	0	0	13.68	0	0.06	0.05		0	0	0	0	401.48	714.02	0		3.45	0	0.02
evg11403820		0	0	0	0	0	0	0		0	0	0	0	359.44	0	0		1.21	0	0
evg173435	IR1206	0	0	0	0	0	0	0		0	0.04	0.04	0	349.61	0	0		11.25	0	0
evg174152	IR1058	0	0	0	0	0	0	0		0	0	0	0.05	336.73	0.12	0		8.55	0	0
evg11081949	IR1175	0	0	0	0	0	0	0		0	0	0	0	315.93	313.48	6.83		12.6	0	0
evg1221620	IR1197	0	0	0	0	0	0	0		10.77	0	0	0.03	302.95	19.1	0.09		5.16	0	0
evg167350		0	0	0	0	0	0	0		0	0	0	0	271.2	0	0		11.46	0	0
evg1265689	IR1200	0.04	0	0.14	0	0	0.04	0		10.52	0	0	0.49	244.99	13.24	35.09		5.27	0	0
evg1138596		0	0	0	0	0	0	0		0	0	0	0	233.9	0	0		2.16	0	0
evg11108102	IR1209	0	0	0	0	0	0	0		0	0	0	0.03	167.33	0	364.84		10.83	0.02	0
evg11045978	IR1192	0.02	0	0	0	0	0	0		0	0	0	0	161.23	1.93	0		22.31	0	0
evg1263721	IR1132	0	0	0	0	0	0	0		0	0	0	0	130.55	2.48	0		5.5	0	0
evg11089594		0	0	0	17.56	0	0	0		0	0	0	0	130.01	0.03	0		3.86	0	0
evg1194323	IR1211	0	0	0	0	0	0	0		0	0	0	0	129.44	110.24	0		2.23	0	0.02
evg171512	IR1059b	0	0	0	0.06	0	0.09	0		0.13	0	0.02	0	0.67	1397.55	0.17		11.51	0.01	0
evg171426	IR1013	0	0	0	0	0.04	0.04	0.03		0	0.05	0.03	0	0	965.23	0		7.71	0	0
evg1426819		0	0	0	0	0	0.07	0		0	0	0	0	41.88	570.9	0		8.91	0	0
evg11096110		0	0	0	0	0	0	0		0	0	0	0	0	478.54	0		3.02	0	0
evg1225168	IR1072	0	0	0	0	0.05	0	0		0	0	0	0	0	418.62	0		2.03	0.22	0
evg11556570		0	0	0	0	0	0	0		0	0	0	0	0	344.29	0		0.59	0	0
evg11087208	IR1199	0	0	0	0	0	0	0		0	0	0	0	0.02	280.1	0		4.7	0	0
evg1269167		0	0	0	0	0	0.03	0		0	0	0.34	0.11	0	245.09	0		4.51	0	0
evg11081954		0	0	0	0	0	0.07	0		0	0	0	0	0	220.47	0		1.4	0	0
evg1631850		0	0	0	0	0	0	0		0	0	0	0	0	218.2	0		0.84	0	0
evg11386940		0	0	0	0	0	0	0		0	0	0	0	0	202	0		1.47	0	0
evg11068761	IR1007	0	0	0	0.06	0.04	0	0		0	0.03	0	0	0.04	189.99	0.06		4.31	0	0
evg1228996	IR1101	0	0	0	0	0.04	0	0		0	0	0	0	0	180.17	121.94		1.39	0	0
evg1631827		0	0	0	0	0	0	0		0	0.07	0	0	0	174.96	0		1.83	0	0
evg1170764	IR1116	0	0	0	0	0	0.02	0		57.09	0	0	0	0	164.06	1.59		3.79	0	0
evg11550644	IR1073	0	0	0	0	0	0.03	0		0	0	0	0	0	139.7	0		2.97	0	0
evg1512184		0	0	0	0	0	0	0.14		0	0	0	0	0	134.05	0		0.71	0	0
evg11381092		0	0	0	0	0	0	0		0	0	0	0	0	132.5	0		0.61	0	0
evg1551143		0	0	0	0	0.09	0	0		0	0	0	0	0	127.05	0		1.14	0	0
evg11048214	IR1156	0	0	0	0.09	0	0	0		0	0	0	0	0.37	117.72	95.61		6.17	0	0
evg11453711	IR1128	0	0	0	0	0	0.03	0		0	0	0	0	0	108.61	0		2.97	0	0
evg11619290		0	0	0	0	0	0	0		0	0	0	0	15.08	103.06	4.68		0.71	0	0
evg1317795	IR1024	0	0	0	0	0	0	0		0	0	0	0.03	0	0	735.75		51.97	0.01	0.01
evg1265074	IR1023	0	0	0	0	0	0	0		0	0	0	0	0	2.16	571.35		3.89	0	0
evg1860973		0	0	0	0	0	0	0		0	0	0	0	0	0	426.72		1.86	0	0
evg1232748	IR1179	0	0	0	0	0	0	0		0	0	0	0	0	0	303.31		2.76	0	0
evg1520900	IR1081b	0	0	0.02	0	0	0	0		0	0	0	0	0	0	262.55		2.92	0	0
evg11081956	IR1176	0	0	0	0	0	0	0		0	0	0	0.03	8.48	7.87	225.09		5.63	0	0
evg168330		0	0	0	0	0	0	0		0	0	0	0.03	0	0.03	214.66		15.02	0	0
evg168330		0	0	0	0	0	0	0		0	0	0	0	0	0	215.21		15.02	0	0
evg11478136	IR1078	0	0	0	0	0	0	0		0	0	0	0	0	0	204.49		4.48	0	0
evg1777955		0	0	0	0	0	0	0		0	0	0	0	0	0	189.36		0.85	0.03	0.22
evg1215057	IR1173	0	0	0	0	0	0	0		0	0.15	0	0	0.04	0	164.33		2.51	0	0
evg178584		0	0	0	0	0	0	0		0	0	0	0	0	0.03	163.26		5.64	0	0
evg176832		0	0	0.03	0	0	0	0		0	0	0	0	0	0	158.79		5.49	0	0
evg1233850	IR1112	0	0	0	0	0	0	0		0	0	0	0	0	0	147.18		3.11	0	0
evg1159504		0	0	0	0	0	0	0		0	0	0	0	0	0	144.63		2.47	0	0
evg1522723	IR1166	0	0	0	0	0	0	0		0	0	0	0	0	0	133.6		1.76	0	0
evg1625355	IR1033	0	0	0	0	0	0	0		0	0	0	0	0	0	122.31		1.81	0	0
evg11103179	IR1025b	0	0	0	0	0	0	0		0	0	0	0	0	0	115.84		3.52	0	0
evg1253585	IR1083	0	0	0	0	0	0.2	0		0	0	0	0	0	0	110.03		4.3	0	0
evg11420640	IR1081	0	0	0	0	0	0	0		0	0	0	0	0	0	105.27		3.22	0	0
evg1636222		0	0	0	0	0	0	0		0	0	0	0	0	0	101.78		0.96	0	0
evg11434093	IR1049	0.42	0.29	0.12	0.5	0.23	0.64	0.18		0.31	0.4	0.18	1.39	0.35	1.19	5.24		2.05	0.02	0.02
evg173274		0.59	0.64	0.49	0.36	0.67	0.58	0.73		0.32	3.41	2.36	0.99	1.11	49.89	48.23		2.35	0.3	0.43
evg11093790		73.88	0	0	0	0	0	0		0	0	27.7	0	2.47	7.17	0.38		3.84	0	0
evg11126757		2.64	0	0	0	0	0	0		0	0	0	0	0	0	0		6.95	0.07	0
evg1275187		0.85	0	0	0	0	0	0		0	0.15	0	0	0	53.12	0		4.34	0	0
evg1199812		0.09	0	0	0	0	0	0		0	0	0	0	62.25	0	0		2.67	0	0
evg1715943		0	0.19	0	0	0	0	0		0	0	0	0	0	0	79.36		3.65	0	0
evg11403235		0	0.05	0	0	0	0	0		0	0	0	0	0.29	0	0.3		0.42	0	0
evg1689524	IR1056	0	0	4.18	0	0	0	0		0	0	0	0	0	0.13	55.39		2.16	0.32	0.34
evg11222670	IR1068	0	0	0.93	0	0	0	0		0	0	0	0	0	0	0		0.85	0	0.21
evg11096670	IR1167	0	0	0	34.63	0	0	0		0	0	0	0	1.13	12.61	2.66		7.65	0	0
evg1180536		0	0	0	3.45	0.94	0	0		0	0	0	0	0.36	1.96	0		2.41	0	0
evg1216579		0	0	0	1.2	0	0	0		0	0	0	0	0	0	0		5.03	0	0
evg1758339		0	0	0	0.26	0	0	0		0	0	0	0	1.12	12.27	0		1.05	0	0
evg1285138	IR1168	0	0	0	0.09	0	0	0		0	0	0	0	0	0	0		6.56	0	0
evg11084678	IR1002b	0	0	0	0	3.86	0	0		0	0	0	0	0.95	9.97	0.16		2.31	0	0.02
evg11103533	IR1162	0	0	0	0.24	1.25	0	0		0	0	0	0	0.13	13.14	18.3		3.44	0	0
evg1739243		0	0	0	0	0.09	0	0		0	0	0	0	0	0	0		0	0	0
evg1203081	IR1165	0	0	0	0	0.07	0	0		0	0	0	0	0	0	0		10.62	0	0
evg1277987		0	0	0	0	0	34.65	0		0	0	0	0	0	0	0		4.58	0	0
evg1222080		0	0	0	0	0	22.02	0		0.13	0	0	0	0	0	0		7	0	0
evg168756	IR1120	0	0	0	0	0	20.03	0		0	0	0	0	0	0	45.78		7.44	0.01	0.02
evg1217782		0	0	0	0	0	9.92	0		0	0	0	0	0	0	0		4.39	0	0
evg1838382		0	0	0	0	0	4.61	0		0	0	0	0	0	0	0		2.26	0	0
evg1520594	IR1065	0	0	0	0	0	0.23	0		0	0	0	0	0	0	0		1.24	0	0.07
evg11039193	IR1039	0	0	0	0	0	0.2	0		0	0.05	3.71	2.3	0	0.31	0.32		2.62	8.19	2.21
evg181196	IR1144	0	0	0	0	0	0.11	0.04		0	63.17	0.03	0	0	10.79	0.24		3.27	0	0.06
evg1275788		0	0	0	0	0	0.06	0		19.05	0	0	0	2.74	46.53	0.02		4.01	0	0
evg11102471	IR1106	0	0	0	0	0	0.05	0		0	0	0	0	0	0.04	1.49		3.52	0	0
evg1256143	IR1208	0	0	0	0	0	0.05	0		0	0	0	0	0	30.76	0		6.54	0	0
evg11342576	IR1041	0	0	0	0	0	0.04	0		0	0	0	0	0	0	0		1.19	0.02	0.05
evg11414600	IR1193	0	0	0	0	0	0.03	0		0	0	0	0	0	63.69	0		3.91	0	0
evg1610082	IR40a-3	0	0	0	0	0	0	12.21		0	0	0	0	0	0	1.36		0.25	1.71	0.18
evg1845075		0	0	0	0	0	0	3.84		0	0	1.98	0.26	0.67	0	0.12		0.09	2.25	0.25
evg11620479		0	0	0	0	0	0	3.18		0	0	0	2.57	1.49	0.39	0		0.04	4.72	1.09
evg11611491		0	0	0	0	0	0	2.18		0	0	0	0	0	0	0		0	1.49	0
evg11611493		0	0	0	0	0	0	0.8		0	0	0	0	0	0	0		0	0.84	0
evg177285		0	0	0	0	0	0	0.55		0	0	0	0.84	0.02	0	0		0	4.47	0.44
evg11611489		0	0	0	0	0	0	0.32		0	0	0	0.84	0	0	0		0	0.53	0
evg1739241		0	0	0	0	0	0	0.12		0	0	0	0	0	0	0		0.74	0.32	0
evg1534051	IR1084b	0	0	0	0	0	0	0.03		0	0	0	0	0	0	0		3.99	0	0
evg1269210	IR1113	0	0	0	0	0	0	0		4.31	0	0	0	0	0	0		1.78	0	0
evg1562312		0	0	0	0	0	0	0		0	34.94	0	0	0	0	0		2.94	0	0
evg1208609	IR1181	0	0	0	0	0	0	0		0	15.09	0	0	0	0	0		2.11	0	0
evg1872381		0	0	0	0	0	0	0		0	8.25	0	0	0	0	2.28		1.44	2.57	0
evg184880	IR1044	0	0	0	0	0	0	0		0	7.98	0	0	0	0	0		2.22	0	0.05
evg11433547		0	0	0	0	0	0	0		0	5.85	0	0	0	0	0.65		1.17	0	0
evg173898		0	0	0	0	0	0	0		0	3.85	0	0	0	0.19	0.04		6.62	0	0
evg1260596	IR1149	0	0	0	0	0	0	0		0	3.66	0	0	0	0.06	1.46		3.35	0	0
evg11413719	IR40a-6	0	0	0	0	0	0	0		0	0	45.12	1.02	0.2	0.86	0		1.67	0	0
evg11102316		0	0	0	0	0	0	0		0	0	25.94	3.12	0.11	2.28	0		2.53	0	0
evg11315310	IR1183	0	0	0	0	0	0	0		0	0	20.83	0	0	0	0		1.37	0	0
evg11579010		0	0	0	0	0	0	0		0	0	9.77	0	0	0.58	0.04		0.01	0.07	0.83
evg1742393	IR1067	0	0	0	0	0	0	0		0	0	8.63	0	0	0	0		1.5	3.47	0
evg11617849		0	0	0	0	0	0	0		0	0	8.58	0.74	2.45	2.7	0		1.03	0	0
evg162731	IR40a-8	0	0	0	0	0	0	0		0	0	6.45	0	0.17	1.65	1.1		1.53	3.59	3.03
evg182207	IR40a-4	0	0	0	0	0	0	0		0	0	3.31	0.4	0	0.13	0		3.19	0	0
evg1478741		0	0	0	0	0	0	0		0	0	2.6	0	0	0	0		0.17	0.18	0.23
evg11398017	IR1040	0	0	0	0	0	0	0		0	0	1.39	0	0.59	0.15	0		0.04	2.62	0.13
evg11489141		0	0	0	0	0	0	0		0	0	0.83	0.42	0	0.12	0		1.09	0	0
evg11611507		0	0	0	0	0	0	0		0	0	0.42	0	0	0	0		0.04	2.4	0.11
evg172764	IR40a-11	0	0	0	0	0	0	0		0	0	0.25	0	0.02	0.06	0.02		10.06	0	0
evg1713154		0	0	0	0	0	0	0		0	0	0	73.12	0	1.03	0		2.55	0	0.03
evg11556692		0	0	0	0	0	0	0		0	0	0	64.55	0	0	0		1.03	0	0
evg1242535	IR1201	0	0	0	0	0	0	0		0	0	0	56.26	1.75	3.52	0.06		1.92	0	0
evg11482095		0	0	0	0	0	0	0		0	0	0	33.32	0.1	0.34	0		1.83	0	0
evg1530240		0	0	0	0	0	0	0		0	0	0	9.81	0	0.94	0		2.46	0	0
evg11556691		0	0	0	0	0	0	0		0	0	0	3.71	0	1.78	0		2.31	0	0
evg182064	IR1058b	0	0	0	0	0	0	0		0	0	0	2.83	0.09	1.27	0		2.69	0	0
evg1554210		0	0	0	0	0	0	0		0	0	0	2.4	0	0.37	0		0.04	3.46	0.39
evg11611505		0	0	0	0	0	0	0		0	0	0	0.53	0	0	0		0	0.94	0
evg11097849	IR1060	0	0	0	0	0	0	0		0	0	0	0.14	0	0	0		7.59	0	0
evg11429439	IR1003b	0	0	0	0	0	0	0		0	0	0	0.09	0	0	0		3.27	0	0
evg1739266		0	0	0	0	0	0	0		0	0	0	0	93.43	38.38	0		1.03	0	0
evg11081932		0	0	0	0	0	0	0		24.26	0	0	3.38	89.66	0.65	0		8.33	0	0
evg1255144		0	0	0	0	0	0	0		0	0	0	0	89.63	0	0.31		5.31	0	0
evg11273265		0	0	0	0	0	0	0		0	0	0	0	89.46	0	0		1.91	0	0
evg1842388	IR1108	0	0	0	0	0	0	0		0	0	0	0	74.94	0	0		1.55	0	0
evg169677	IR1002	0	0	0	0	0	0	0		0	0	0	2	64.68	11.85	3.57		11.21	0	0.03
evg11591156		0	0	0	0	0	0	0		0.05	0	0	0	47.14	0	0		2.09	0	0
evg11506534		0	0	0	0	0	0	0		0	0	0	0	46.93	0	0		1.59	0	0
evg11381611		0	0	0	0	0	0	0		0	0	0	0	32.26	17.37	0		2.16	0	0
evg1256185		0	0	0	0	0	0	0		0	0	0	0	30.16	0	0		2.36	0	0
evg189134		0	0	0	0	0	0	0		0	0	0	0	19.68	1.22	0		1.63	0	0
evg1212323		0	0	0	0	0	0	0		0	0	0	0	18.85	4.8	0		2.33	0	0
evg11554938	IR1087	0	0	0	0	0	0	0		0	0	0	0	13.91	0	0		2.59	0	0
evg1870125		0	0	0	0	0	0	0		0	0	0	0	13.4	10.63	0		1.34	0	0
evg11559763		0	0	0	0	0	0	0		0	0	0	0	11.54	7.95	0		0.49	0	0
evg11029793	IR1008	0	0	0	0	0	0	0		0	0.07	0	0	11.41	0.08	0		5.04	0	0
evg177228	IR40a-10	0	0	0	0	0	0	0		0	0	2	0.03	6.87	1.52	0		3.31	0	0
evg11465954	IR1052	0	0	0	0	0	0	0		0	0	0	0	4.57	0	0		0.97	0.66	0.05
evg174738	IR1131	0	0	0	0	0	0	0		0	0.02	0	0	4.02	0.04	0		5.56	0	0
evg11381097		0	0	0	0	0	0	0		0	0	0	0	3.29	0	0		1.14	1.78	2.94
evg11530437		0	0	0	0	0	0	0		0	0	0	0	2.62	0	0		2.4	0	0
evg1518762	IR1029	0	0	0	0	0	0	0		0	0	0	0.57	2.51	0.05	0		5.28	0	0
evg11597054	IR1054	0	0	0	0	0	0	0		0	0	0	0	2.39	0	0		3.23	0	0.01
evg1222860		0	0	0	0	0	0	0		0	0	0	1.18	1.66	0.07	0		1.6	0.01	0
evg184387	IR1027	0	0	0	0	0	0	0		0	0	0	0	1.55	0	0		2.58	0.95	0.06
evg11611504		0	0	0	0	0	0	0		0	0	0	0	1.46	0	0.14		0	3.45	0.07
evg11399007	IR40a-13	0	0	0	0	0	0	0		0	0	0	0	0.72	0.22	0		0.91	0	0
evg172272	IR1015	0	0	0	0	0	0	0		0	0	0	0	0.49	0	0		10.08	0	0
evg11530238	IR1071	0	0	0	0	0	0	0		0	0	0	0	0.49	0	0		0	1.58	0
evg11106889		0	0	0	0	0	0	0		0	0	0	0	0.44	0	0		3.55	0	0
evg1607557		0	0	0	0	0	0	0		0	0	0	0	0.4	0.25	0		1.58	0	0
evg1210803	IR1142	0	0	0	0	0	0	0		0	0	0	0	0.3	0	0		3.47	0	0
evg11424679		0	0	0	0	0	0	0		0	0	0.18	0	0.27	0	0		0.19	1.15	0.14
evg11413431		0	0	0	0	0	0	0		0	0	0	0	0.21	0	0		0.38	0	0
evg175121	IR1005	0	0	0	0	0	0	0		0	0	0	0	0.19	0	0		5.46	0	0
evg11093911	IR7	0	0	0	0	0	0	0		0	0	0	0	0.19	0	0		5.71	0	0
evg11530221		0	0	0	0	0	0	0		0	0	0	0	0.16	0	0		0	3.19	0.07
evg1190892		0	0	0	0	0	0	0		0	0	0	0	0.13	0	0		0.1	3.32	0.13
evg1328516		0	0	0	0	0	0	0		0	0	0	0	0.08	0	0		7.11	0	0
evg1239006		0	0	0	0	0	0	0		0	0	0	0	0.07	0	0		2.75	0	0
evg183474	IR1001	0	0	0	0	0	0	0		0	0	0	0.02	0.05	0	0		3.52	0	0
evg11530239	IR1071b	0	0	0	0	0	0	0		0	0	0	0	0.03	0	0		0	1.97	0
evg1234049	IR1195	0	0	0	0	0	0	0		0	0	0	0	0	94.05	0		3.1	0	0
evg1282747	IR1178	0	0	0	0	0	0	0		0	0	0	0	8.1	84.64	5.56		7.41	0	0
evg1646190		0	0	0	0	0	0	0		0	0	0	0	0	83.1	0		2.15	0	0
evg1492731		0	0	0	0	0	0	0		0	0	0	0	0	78.38	0		0.53	0	0
evg1213104	IR1070	0	0	0	0	0	0	0		0	0	0	0	0	77.71	0		3.02	0	0
evg192011		0	0	0	0	0	0	0		0	0	0	0	0	74.56	0		2.26	0	0
evg184556	IR1119	0	0	0	0	0	0	0		0	0	0	0	0.1	74.04	0		2.36	0	0
evg177921	IR1111	0	0	0	0	0	0	0		0	0	0	0	0	71.33	0		2.35	0	0
evg11053980	IR1070b	0	0	0	0	0	0	0		0	0	0	0	5.63	65.12	0		4.92	0	0.01
evg11453701	IR1127	0	0	0	0	0	0	0		0	0	0	0	0	64.11	0		0.61	0	0
evg11381619		0	0	0	0	0	0	0		0	0	0	0	3.39	61.4	0		2.52	0	0
evg1724114		0	0	0	0	0	0	0		0	0	0	0	9.36	56.9	0		1.32	0	0
evg1184639		0	0	0	0	0	0	0		0	0	0	0	0	49.73	0		1.66	0	0
evg11514772		0	0	0	0	0	0	0		0	0	0	43.62	0	46.93	2.77		1.08	0	0
evg1230979		0	0	0	0	0	0	0		0	0	0	0	0	45.12	8.06		1.65	0	0
evg179192		0	0	0	0	0	0	0		0	0	0	0	0	39.21	0		4.14	0	0
evg1210362	IR1180	0	0	0	0	0	0	0		0	0	0	0	4.74	34.15	0		1.16	0	0
evg1507253		0	0	0	0	0	0	0		0	0	0	0	0	34.02	0		1.36	0.09	0
evg1215378	IR1084	0	0	0	0	0	0	0		0	0	0	0	0	33.71	0		1.96	0	0.03
evg11597057		0	0	0	0	0	0	0		0	0	0	0	0	29.83	14.12		1.45	0	0
evg11413432		0	0	0	0	0	0	0		0	0	0	0	0	27.84	0		0	0	0
evg183038		0	0	0	0	0	0	0		0	0	0	0	0	25.99	0		3.07	0	0
evg176892	IR1207	0	0	0	0	0	0	0		0	0	0	0	0	24.94	0		4.68	0	0
evg173705	IR1098b	0	0	0	0	0	0	0		0	0	0	0	0	21.3	0		6.27	0	0
evg11609030	IR1109	0	0	0	0	0	0	0		0	0	0	0	0	17.63	0		2.23	0	0
evg11346828		0	0	0	0	0	0	0		0	0	0	0	0	17.3	0		1.14	0	0
evg11482085		0	0	0	0	0	0	0		0	0	0	0	0	17.14	0		0.39	0	0
evg11087188	IR1145	0	0	0	0	0	0	0		0	0	0	0	0	16.76	0.08		3.9	0	0
evg1739245		0	0	0	0	0	0	0		0	0	0	0	1.04	15.45	0		0.12	0	0
evg1841838	IR1118	0	0	0	0	0	0	0		0	0	0	0	0	15.06	0.47		0.07	0	0
evg11094093	IR1105	0	0	0	0	0	0	0		0	0	0	0	0	11.98	0.09		5.65	0	0
evg11463668	IR40a-7	0	0	0	0	0	0	0		0	0	0	0	0	7.94	0		1.37	0.01	0.26
evg1200414		0	0	0	0	0	0	0		0	0	0	0	0	7.93	0		1.69	0	0
evg11478127		0	0	0	0	0	0	0		0	0	0	0	0	7.84	0		1.46	0	0
evg11399012		0	0	0	0	0	0	0		0	0	0	0	0	7.48	0		0.9	0	0
evg1560762		0	0	0	0	0	0	0		0	0	0	0	0	6.72	3.56		0.61	0	0
evg11095819	IR1104	0	0	0	0	0	0	0		0	0	0	0	2.76	6.34	0		3.85	0	0
evg1294909	IR1205	0	0	0	0	0	0	0		0	0	0	0	0.05	4.37	0		4.4	0	0
evg179997		0	0	0	0	0	0	0		0	0	0	0	0	4.01	0		6.85	0	0
evg11384285	IR1053	0	0	0	0	0	0	0		0	0	0	0	0	2.55	0		6.78	0	0
evg176745		0	0	0	0	0	0	0		0	0	0	0	0	2.54	0		5.49	0	0
evg11384558		0	0	0	0	0	0	0		0	0	0	0	0	2.23	0		1.1	0	0
evg11082647		0	0	0	0	0	0	0		0	0	0	0	0.18	2.15	0.13		13.53	0	0
evg11617863		0	0	0	0	0	0	0		0	0	0	0	0	2.05	0		0.56	0	0
evg1739273		0	0	0	0	0	0	0		0	0	0	0	0	1.67	0		1.64	0	0
evg1551141	IR40a-5	0	0	0	0	0	0	0		0	0	0	0	0	1.29	0		1.96	0	0
evg11274875	IR1094	0	0	0	0	0	0	0		0	0	0	0	0	1.28	0.74		0.62	2.58	0.55
evg1230248		0	0	0	0	0	0	0		0	0	0	0	0.19	1.2	0		2.16	0	0
evg1698057		0	0	0	0	0	0	0		0	0	0	0.18	0	0.94	0		1.48	0	0
evg1582687		0	0	0	0	0	0	0		0	0	0	0	0	0.92	0		2.63	0	0
evg11413419		0	0	0	0	0	0	0		0	0	0	0	0	0.91	0		0.61	0	0
evg11373656		0	0	0	0	0	0	0		0	0.04	0	0	0	0.85	0		1.85	0	0
evg1710718		0	0	0	0	0	0	0		0	0	0	0	0	0.38	0.3		2.21	0	0
evg1841836	IR1117	0	0	0	0	0	0	0		0	0	0	0	0	0.37	0		0.79	0	0
evg11086347		0	0	0	0	0	0	0		0	0.11	0	0	0	0.3	0		5.8	0	0
evg182990	IR1198	0	0	0	0	0	0	0		0	0	0	0	0	0.27	0		3.87	0	0
evg1632169		0	0	0	0	0	0	0		0	0	0	0	0	0.17	0		2.16	0	0
evg1200556		0	0	0	0	0	0	0		0	0	0	0	0	0.14	0		1.35	0	0
evg11460653	IR1189	0	0	0	0	0	0	0		0	0	0	0	0	0.12	0		1.14	0	0
evg11083567		0	0	0	0	0	0	0		0	0	0	0	0	0.12	0		2.27	0	0
evg1246296		0	0	0	0	0	0	0		0	0	0	0	0.04	0.09	0		4.62	0	0
evg1599622	IR1012	0	0	0	0	0	0	0		0	0	0	0	0	0.09	0		1.73	0	0
evg1607556		0	0	0	0	0	0	0		0	0	0.07	0	0	0.08	0		0.4	0	0
evg1522001		0	0	0	0	0	0	0		0	0	0	0	0	0.06	0		4	0	0
evg167818		0.3	0	0	0	0	0	0		0	0	0	0	0	0.03	0		4.46	0	0
evg1532107	IR1062	0	0	0	0	0	0	0		0	0	0	0	0	0.03	0		2.34	0	0.97
evg11453699	IR1126	0	0	0	0	0	0	0		0	0	0	0	0	0.03	0.02		1.29	0	0
evg11539438		0	0	0	0	0	0	0		0	0	0	0	1.61	0.37	98.08		0.68	0	0
evg11518566		0	0	0	0	0	0	0		0	0	0	0	0	0	94.59		1.82	0	0
evg11591587	IR1154	0	0	0	0	0	0	0		0	0	0	0	0	0	85.99		1.82	0	0
evg1789319	IR1026	0	0	0	0	0	0	0		0	0	0	0	0	0	84.99		1.89	0	0
evg1777971		0	0	0	0	0	0	0		0	0	0	0	0	0	84.67		0.82	0.19	0.12
evg1172379		0	0	0	0	0	0	0		0	0	0	0	0	0	80.98		3.96	0	0
evg173687	IR1150b	0	0	0	0	0	0	0		0	0	0	0	0	0	80.07		3.67	0	0
evg11062385	IR1089	0	0	0	0	0	0	0		1	0	0	0	0	10.99	65.73		4.5	0	0
evg1521998		0	0	0	0	0	0	0		0	0	0	0	0	4.91	63.96		2.7	0	0
evg11085067		0	0	0	0	0	0	0		0	24.22	0	0	0	0	63.52		4.65	1.28	0
evg180144		0	0	0	0	0	0	0		0	0	0	0	0	0	51.07		1.22	0	0
evg1219545	IR1014	0	0	0	0	0	0	0		0	0	0	0	0	24.57	43.77		2.1	0	0
evg1789353	IR1022	0	0	0	0	0	0	0		0	0	0	0	0	0	40.04		1.15	0	0
evg1756858		0	0	0	0	0	0	0		0	0	0	0	0	0	39.73		0.65	0	0
evg1269403	IR1210	0	0	0	0	0	0	0		0	0	0	0	7.33	0	32.97		3.33	0.5	0
evg11460675	IR1190	0	0	0	0	0	0	0		0	0	0	0	0	0.31	31.98		1.3	0	0
evg11470280	IR1077	0	0	0	0	0	0	0		0	0	0	0	0	0	30.78		1.39	0	0
evg179562	IR1085	0	0	0	0	0	0	0		0	0	0	0	0	0	30.67		5.07	0	0
evg11058879		0	0	0	0	0	0	0		0	0	0	0	0	0	29.49		13.88	0	0
evg1850148	IR1153	0	0	0	0	0	0	0		0	0	0	0	0	0	27.79		0.8	0	0
evg1789320		0	0	0	0	0	0	0		0	0	0	0	0	5.06	27.38		5	0	0
evg170551	IR1083b	0	0	0	0	0	0	0		0	0	0	0	0	4.3	23.31		8.7	0	0
evg11081265	IR1150	0	0	0	0	0	0	0		0	0	0	0	0	0	19.51		4.95	0	0.01
evg183731	IR1155	0	0	0	0	0	0	0		0	0	0	0	0	3.71	18.11		1.7	1.14	0
evg1197457		0	0	0	0	0	0	0		0	0	0	0	0	4.42	16.92		1.35	0	0
evg1476468		0	0	0	0	0	0	0		0	0	0	0	0	0	15.05		1.13	0	0
evg11091523	IR1188	0	0	0	0	0	0	0		0	0	0	0	0	0.49	14.6		2	0	0
evg1695205		0	0	0	0	0	0	0		0	0	0	0	0	0	13.67		1.05	0	0
evg11321474		0	0	0	0	0	0	0		0	0	0	0	0	0	13.44		1.55	0.05	0.01
evg1520502	IR1028	0	0	0	0	0	0	0		0	0	0	0	0	0	12.55		0.84	0	0
evg1611055	IR1000b	0	0	0	0	0	0	0		0	0	9.99	0	0	0	12.16		1.99	0	0
evg11554929		0	0	0	0	0	0	0		0	0	0	0	0	0	11.72		1.41	0	0
evg187647		0	0	0	0	0	0	0		0	0	0	0	0	1.89	11.5		1.67	0	0
evg11315295		0	0	0	0	0	0	0		0	0	0	0	0	0	11.35		0.76	0	0
evg1243374	IR1045	0	0	0	0	0	0	0		0	0	0	0	0	0	10.35		1.77	0	0
evg170458	IR1185	0	0	0	0	0	0	0		0	0	0	0	0	2.96	9.98		7.66	0	0
evg1228183		0	0	0	0	0	0	0		0	0	0	0	0	6.37	8.49		1.72	0	0
evg1306077		0	0	0	0	0	0	0		0	0	0	0	0.04	0.61	8.23		2.81	0	0
evg11271068		0	0	0	0	0	0	0		0	0	0	0	0	0	6.98		0.63	0	0
evg1238982		0	0	0	0	0	0	0		0	0	0	0	0	0	5.57		3.12	0	0.06
evg11460681		0	0	0	0	0	0	0		0	0	0	0	0	0	5.56		1.03	0	0
evg1759670	IR1055	0	0	0	0	0	0	0		0	0	0	0	0	2.22	5.07		2.85	0.07	0.02
evg11582916		0	0	0	0	0	0	0		0	0	0	0	0	0	4.96		1.08	0	0
evg1785115	IR1077b	0	0	0	0	0	0	0		0	0	0	0	0	0	4.68		1.61	0	0
evg1924623		0	0	0	0	0	0	0		0	0	0	0	0	0	4.28		0.58	0.27	0
evg1751572		0	0	0	0	0	0	0		0	0	0	0	0	0.09	3.89		1.3	0	0
evg11613339		0	0	0	0	0	0	0		0	0	0	0	0	0	3.23		1.03	0.54	0
evg11090443	IR1006	0	0	0	0	0	0	0		0	0	0	0	0	0	2.72		4.56	0	0
evg1542675		0	0	0	0	0	0	0		0	0	0	0	0.82	0	2.23		7.18	0	0
evg167080	IR1024b	0	0	0	0	0	0	0		0	0	0	0	0.68	0	2.21		12.02	0.04	0
evg1630883		0	0	0	0	0	0	0		0	0	0	0	0	0	1.96		1.87	0	0.04
evg1268742	IR1184	0	0	0	0	0	0	0		0	0	0	0	0	1.34	1.75		3.31	0	0
evg1726003	IR1080	0	0	0	0	0	0	0		0	0	0	0	0	0	1.27		1.85	0	0
evg1228228	IR1042	0	0	0	0	0	0	0		0	0	0	0	0	0	1.18		3.56	0	0
evg11424681		0	0	0	0	0	0	0		0	0	0	0	0	0	0.63		0	0.98	0.12
evg11612805		0	0	0	0	0	0	0		0	0	0	0	0	0	0.47		4.77	0	0
evg1693194		0	0	0	0	0	0	0		0	0	0	0	0	0	0.36		3.56	0	0
evg1611054		0	0	0	0	0	0	0		0	0	0.06	0	0	0	0.33		1.44	0	0.03
evg1612840		0	0	0	0	0	0	0		0	0	0	0	0	0	0.3		0.39	0.1	0.75
evg1611062	IR1000	0	0	0	0	0	0	0		0	0	0	0	0	0	0.18		2.33	0	0
evg11619960		0	0	0	0	0	0	0		0	0	0	0	0	0	0.16		1.5	0	0
evg1516338		0	0	0	0	0	0	0		0	0	0	0	0	0	0.13		0.77	0	0
evg1234180		0	0	0	0	0	0	0		0	0	0	0	0	0	0.12		1.92	0	0
evg1213957	IR1129	0	0	0	0	0	0	0		0	0	0	0	0	0	0.08		3.33	0	0
evg11073920		0	0	0	0	0	0	0		0	0	0	0	0	0	0.08		1.17	0	0
evg1248371		0	0	0	0	0	0	0		0	0	0	0	0	0	0.07		1.94	0	0
evg11327855	IR1097	0	0	0	0	0	0	0		0	0	0	0	0	0	0.05		0.83	0.04	0.02
evg1240311		0	0	0	0	0	0	0		0	0	0	0	0	0	0.05		1.43	0	0
evg1564513	IR68a	0	0	0	0	0	0	0		0	0	0	0	0	0	0		1.06	0
evg11434338	IR1003	0	0	0	0	0	0	0		0	0	0	0	0	0	0		0.68	0	0
evg11450964	IR1004	0	0	0	0	0	0	0		0	0	0	0	0	0	0		1.8	0	0
evg11046966	IR1006b	0	0	0	0	0	0	0		0	0	0	0	0	0	0		6.29	0	0
evg11591597	IR1009	0	0	0	0	0	0	0		0	0	0	0	0	0	0		5.85	0	0
evg1677326	IR1010	0	0	0	0	0	0	0		0	0	0	0	0	0	0		1.7	0	0
evg1599625	IR1011	0	0	0	0	0	0	0		0	0	0	0	0	0	0		1	0	0
evg1850149	IR1015b	0	0	0	0	0	0	0		0	0	0	0	0	0	0		1.26	0	0
evg1850152	IR1015c	0	0	0	0	0	0	0		0	0	0	0	0	0	0		0.5	0	0
evg1295047	IR1016	0	0	0	0	0	0	0		0	0	0	0	0	0	0		5.03	0	0
evg11087890	IR1017	0	0	0	0	0	0	0		0	0	0	0	0	0	0		4.77	0	0
evg11393825	IR1018	0	0	0	0	0	0	0		0	0	0	0	0	0	0		3.59	0	0
evg178806	IR1019	0	0	0	0	0	0	0		0	0	0	0	0	0	0		1.22	3.27	0
evg1516189	IR1020	0	0	0	0	0	0	0		0	0	0	0	0	0	0		1.21	0	0.06
evg11604778	IR1021	0	0	0	0	0	0	0		0	0	0	0	0	0	0		4.91	0	0
evg11067728	IR1025	0	0	0	0	0	0	0		0	0	0	0	0	0	0		6.18	0	0
evg1520503	IR1028b	0	0	0	0	0	0	0		0	0	0	0	0	0	0		1.07	0	0.01
evg1549365	IR1030	0	0	0	0	0	0	0		0	0	0	0	0	0	0		6.85	0	0
evg11484588	IR1031	0	0	0	0	0	0	0		0	0	0	0	0	0	0		1.61	0.02	0.02
evg1520876	IR1032	0	0	0	0	0	0	0		0	0	0	0	0	0	0		2.84	0	0
evg1514445	IR1034	0	0	0	0	0	0	0		0	0	0	0	0	0	0		0.09	0.64	0
evg11525505	IR1035	0	0	0	0	0	0	0		0	0	0	0	0	0	0		1.12	0.81	0.04
evg1686143	IR1036	0	0	0	0	0	0	0		0	0	0	0	0	0	0		0.02	2.83	0
evg11264030	IR1037	0	0	0	0	0	0	0		0	0	0	0	0	0	0		1.8	0.01	0
evg1200226	IR1043	0	0	0	0	0	0	0		0	0	0	0	0	0	0		2.26	0	0.14
evg11582290	IR1046	0	0	0	0	0	0	0		0	0	0	0	0	0	0		1.61	0.04	0
evg181529	IR1047	0	0	0	0	0	0	0		0	0	0	0	0	0	0		4.16	0.01	0.09
evg1520156	IR1048	0	0	0	0	0	0	0		0	0	0	0	0	0	0		1.47	0.04	0
evg11546683	IR1051	0	0	0	0	0	0	0		0	0	0	0	0	0	0		4.63	0	0
evg1532097	IR1057	0	0	0	0	0	0	0		0	0	0	0	0	0	0		1.67	0	0
evg11465941	IR1060b	0	0	0	0	0	0	0		0	0	0	0	0	0	0		1.5	0	0
evg1532094	IR1061	0	0	0	0	0	0	0		0	0	0	0	0	0	0		3.65	0	0
evg1559604	IR1064	0	0	0	0	0	0	0		0	0	0	0	0	0	0		0.6	4.62	0
evg1803275	IR1066	0	0	0	0	0	0	0		0	0	0	0	0	0	0		0.55	1.83	0
evg1218792	IR1069	0	0	0	0	0	0	0		0	0	0	0	0	0	0		2.84	0	0
evg1560748	IR1072b	0	0	0	0	0	0	0		0	0	0	0	0	0	0		0	0	0
evg11098270	IR1074	0	0	0	0	0	0	0		0	0	0	0	0	0	0		0	11.19	0
evg1785116	IR1075	0	0	0	0	0	0	0		0	0	0	0	0	0	0		1.73	0	0
evg1785127	IR1077c	0	0	0	0	0	0	0		0	0	0	0	0	0	0		1.37	0	0
evg1262870	IR1079	0	0	0	0	0	0	0		0	0	0	0	0	0	0		2.36	0	0
evg1202349	IR1080b	0	0	0	0	0	0	0		0	0	0	0	0	0	0		2.04	0	0
evg180923	IR1082	0	0	0	0	0	0	0		0	0	0	0	0	0	0		3.14	0	0
evg1598959	IR1086	0	0	0	0	0	0	0		0	0	0	0	0	0	0		1.44	0	0
evg1519908	IR1088	0	0	0	0	0	0	0		0	0	0	0	0	0	0		0.14	3.38	0
evg11609021	IR1089c	0	0	0	0	0	0	0		0	0	0	0	0	0	0		0.77	0	0.02
evg1512183	IR1090	0	0	0	0	0	0	0		0	0	0	0	0	0	0		2.11	0	0
evg1827088	IR1091	0	0	0	0	0	0	0		0	0	0	0	0	0	0		0.07	1.61	0
evg11596388	IR1092	0	0	0	0	0	0	0		0	0	0	0	0	0	0		0	1.91	0.05
evg11484940	IR1093	0	0	0	0	0	0	0		0	0	0	0	0	0	0		0.03	0.23	0.03
evg11616131	IR1095	0	0	0	0	0	0	0		0	0	0	0	0	0	0		0.15	0.6	1.43
evg11264778	IR1096	0	0	0	0	0	0	0		0	0	0	0	0	0	0		1.06	0.12	0.09
evg1120083	IR1098	0	0	0	0	0	0	0		0	0	0	0	0	0	0		5.06	0	0.02
evg11089092	IR1099	0	0	0	0	0	0	0		0	0	0	0	0	0	0		3.84	0	0
evg1258382	IR1100	0	0	0	0	0	0	0		0	0	0	0	0	0	0		1.93	0	0
evg1658829	IR1102	0	0	0	0	0	0	0		0	0	0	0	0	0	0		1.79	0	0
evg11092251	IR1103	0	0	0	0	0	0	0		0	0	0	0	0	0	0		5.66	0	0.02
evg1251739	IR1110	0	0	0	0	0	0	0		0	0	0	0	0	0	0		2.51	0	0.02
evg173113	IR1114	0	0	0	0	0	0	0		0	0	0	0	0	0	0		4.87	0	0
evg1841835	IR1115	0	0	0	0	0	0	0		0	0	0	0	0	0	0		1.98	0	0
evg11110612	IR1123	0	0	0	0	0	0	0		0	0	0	0	0	0	0		5.79	0	0
evg1842393	IR1125	0	0	0	0	0	0	0		0	0	0	0	0	0	0		0.96	0	0
evg176338	IR1128b	0	0	0	0	0	0	0		0	0	0	0	0	0	0		2.1	0	0
evg1560764	IR1130	0	0	0	0	0	0	0		0	0	0	0	0	0	0		0.16	0	0
evg1838393	IR1135	0	0	0	0	0	0	0		0	0	0	0	0	0	0		1.53	0	0
evg11559749	IR1136	0	0	0	0	0	0	0		0	0	0	0	0	0	0		0.2	1.03	0
evg183133	IR1137	0	0	0	0	0	0	0		0	0	0	0	0	0	0		2.48	0.19	0
evg1721852	IR1138	0	0	0	0	0	0	0		0	0	0	0	0	0	0		1.8	0	0.23
evg1514108	IR1139	0	0	0	0	0	0	0		0	0	0	0	0	0	0		0.94	0	0
evg178203	IR1140	0	0	0	0	0	0	0		0	0	0	0	0	0	0		5.42	0.01	0
evg11047596	IR1141	0	0	0	0	0	0	0		0	0	0	0	0	0	0		15.2	0	0
evg1225972	IR1146	0	0	0	0	0	0	0		0	0	0	0	0	0	0		1.6	0	0.01
evg1281823	IR1147	0	0	0	0	0	0	0		0	0	0	0	0	0	0		5.31	0	0
evg181883	IR1170	0	0	0	0	0	0	0		0	0	0	0	0	0	0		2.53	0	0
evg1229600	IR1171	0	0	0	0	0	0	0		0	0	0	0	0	0	0		1.16	0	0
evg1631824	IR1174	0	0	0	0	0	0	0		0	0	0	0	0	0	0		1.28	0	0
evg1209273	IR1177	0	0	0	0	0	0	0		0	0	0	0	0	0	0		4.85	0.02	0
evg1792690	IR1186	0	0	0	0	0	0	0		0	0	0	0	0	0	0		1.43	0	0
evg1792693	IR1187	0	0	0	0	0	0	0		0	0	0	0	0	0	0		1.1	0	0
evg1582909	IR1191	0	0	0	0	0	0	0		0	0	0	0	0	0	0		0.87	0	0
evg1243211	IR1202	0	0	0	0	0	0	0		0	0	0	0	0	0	0		1.49	0	0
evg1174726	IR1203	0	0	0	0	0	0	0		0	0	0	0	0	0	0		3.33	0	0
evg181330	IR1212	0	0	0	0	0	0	0		0	0	0	0	0	0	0		4.54	0	0
evg11573750	IR21a	0	0	0	0	0	0	0		0	0	0	0	0	0	0		1.28	0.04	0.01
evg11422148	IR40a-1	0	0	0	0	0	0	0		0	0	0	0	0	0	0		2.49	0	0.13
evg1280656	IR40a-12	0	0	0	0	0	0	0		0	0	0	0	0	0	0		2.7	0	0.11
evg11093356	IR40a-14	0	0	0	0	0	0	0		0	0	0	0	0	0	0		4.9	0	0.01
evg1521303	IR40a-2	0	0	0	0	0	0	0		0	0	0	0	0	0	0		0.91	0	0
evg11268664		0	0	0	0	0	0	0		0	0	0	0	0	0	0		0.39	0.03	0.21
evg11268665		0	0	0	0	0	0	0		0	0	0	0	0	0	0		0.02	0.01	0.84
evg1739382		0	0	0	0	0	0	0		0	0	0	0	0	0	0		1.34	4.15	0.66
evg11296807		0	0	0	0	0	0	0		0	0	0	0	0	0	0		0.03	0.02	0.5
evg1820053		0	0	0	0	0	0	0		0	0	0	0	0	0	0		1.38	0.74	1.14
evg11109673		0	0	0	0	0	0	0		0	0	0	0	0	0	0		6.12	0	0
evg11210552		0	0	0	0	0	0	0		0	0	0	0	0	0	0		0.16	0	0.15
evg11353268		0	0	0	0	0	0	0		0	0	0	0	0	0	0		0.24	0	0
evg11389562		0	0	0	0	0	0	0		0	0	0	0	0	0	0		0	0	0
evg11389583		0	0	0	0	0	0	0		0	0	0	0	0	0	0		1.06	0	0
evg11403796		0	0	0	0	0	0	0		0	0	0	0	0	0	0		0.72	0	0
evg11434327		0	0	0	0	0	0	0		0	0	0	0	0	0	0		2.17	0	0
evg11508028		0	0	0	0	0	0	0		0	0	0	0	0	0	0		0	0	0
evg11530427		0	0	0	0	0	0	0		0	0	0	0	0	0	0		0.69	1.08	0.24
evg11548857		0	0	0	0	0	0	0		0	0	0	0	0	0	0		0.58	0	0
evg11596388		0	0	0	0	0	0	0		0	0	0	0	0	0	0		0	1.91	0.03
evg11611490		0	0	0	0	0	0	0		0	0	0	0	0	0	0		0	0.49	0
evg11611500		0	0	0	0	0	0	0		0	0	0	0	0	0	0		0	0.88	0.47
evg1163596		0	0	0	0	0	0	0		0	0	0	0	0	0	0		0.36	0.21	0.83
evg1200718		0	0	0	0	0	0	0		0	0	0	0	0	0	0		1.86	0	0
evg1221431		0	0	0	0	0	0	0		0	0	0	0	0	0	0		1.9	0	0
evg1238000		0	0	0	0	0	0	0		0	0	0	0	0	0	0		0	4.07	0
evg1247621		0	0	0	0	0	0	0		0	0	0	0	0	0	0		2.79	0	0
evg1263230		0	0	0	0	0	0	0		0	0	0	0	0	0	0		1.95	0	0
evg1466817		0	0	0	0	0	0	0		0	0	0	0	0	0	0		1.18	0	0
evg1474285		0	0	0	0	0	0	0		0	0	0	0	0	0	0		1.03	0	0
evg1493786		0	0	0	0	0	0	0		0	0	0	0	0	0	0		0.67	0.46	0
evg1498980		0	0	0	0	0	0	0		0	0	0	0	0	0	0		0.73	0	0
evg1511152		0	0	0	0	0	0	0		0	0	0	0	0	0	0		0	1.08	0
evg1511576		0	0	0	0	0	0	0		0	0	0	0	0	0	0		0.68	0	0
evg1516339		0	0	0	0	0	0	0		0	0	0	0	0	0	0		0.5	0	0
evg1518592		0	0	0	0	0	0	0		0	0	0	0	0	0	0		0.66	0	0.03
evg1522316		0	0	0	0	0	0	0		0	0	0	0	0	0	0		0.72	0.3	0.14
evg1522317		0	0	0	0	0	0	0		0	0	0	0	0	0	0		0.52	0	0
evg1525762		0	0	0	0	0	0	0		0	0	0	0	0	0	0		0.02	1.08	0.04
evg1548855		0	0	0	0	0	0	0		0	0	0	0	0	0	0		1.58	0	0
evg1554243		0	0	0	0	0	0	0		0	0	0	0	0	0	0		0	1.84	0
evg1612493		0	0	0	0	0	0	0		0	0	0	0	0	0	0		0.63	0	0
evg1636228		0	0	0	0	0	0	0		0	0	0	0	0	0	0		0.75	0	0
evg1647048		0	0	0	0	0	0	0		0	0	0	0	0	0	0		0	1.44	0
evg1666061		0	0	0	0	0	0	0		0	0	0	0	0	0	0		1.09	0	0
evg1677333		0	0	0	0	0	0	0		0	0	0	0	0	0	0		0.93	0	0
evg1713158		0	0	0	0	0	0	0		0	0	0	0	0	0	0		0.59	0	0
evg1735908		0	0	0	0	0	0	0		0	0	0	0	0	0	0		0.82	0	0
evg1811477		0	0	0	0	0	0	0		0	0	0	0	0	0	0		1.28	0	0.33
evg181204		0	0	0	0	0	0	0		0	0	0	0	0	0	0		4.33	0	0
evg182342		0	0	0	0	0	0	0		0	0	0	0	0	0	0		1.55	0	0
evg1841833		0	0	0	0	0	0	0		0	0	0	0	0	0	0		0.91	0	0
evg1880049		0	0	0	0	0	0	0		0	0	0	0	0	0	0		0.53	0	0
evg1889286		0	0	0	0	0	0	0		0	0	0	0	0	0	0		0	1.51	0
evg1905161		0	0	0	0	0	0	0		0	0	0	0	0	0	0		0.74	0	0
evg1953919		0	0	0	0	0	0	0		0	0	0	0	0	0	0		0.39	0	0
evg11063267		0	0	0	0	0	0	0		0	0	0	0	0	0	0		8.79	0.01	0.02
evg11088379		0	0	0	0	0	0	0		0	0	0	0	0	0	0		3.99	0	0
evg11094259		0	0	0	0	0	0	0		0	0	0	0	0	0	0		3.58	0	0
evg11098270		0	0	0	0	0	0	0		0	0	0	0	0	0	0		0	11.19	0
evg11111405		0	0	0	0	0	0	0		0	0	0	0	0	0	0		2.83	0	0
evg11120238		0	0	0	0	0	0	0		0	0	0	0	0	0	0		1.89	0.05	0
evg11258718		0	0	0	0	0	0	0		0	0	0	0	0	0	0		0.97	0	0
evg11322208		0	0	0	0	0	0	0		0	0	0	0	0	0	0		1.14	0	0
evg11346815		0	0	0	0	0	0	0		0	0	0	0	0	0	0		1.11	0	0
evg11365665		0	0	0	0	0	0	0		0	0	0	0	0	0	0		2.61	0	0
evg11365667		0	0	0	0	0	0	0		0	0	0	0	0	0	0		0.73	0	0
evg11365668		0	0	0	0	0	0	0		0	0	0	0	0	0	0		2.12	0	0
evg11367047		0	0	0	0	0	0	0		0	0	0	0	0	0	0		2.53	0	0
evg11381626		0	0	0	0	0	0	0		0	0	0	0	0	0	0		1.56	0	0
evg11388967		0	0	0	0	0	0	0		0	0	0	0	0	0	0		2.01	0	0
evg11392198		0	0	0	0	0	0	0		0	0	0	0	0	0	0		0.02	3.2	0.15
evg11420623		0	0	0	0	0	0	0		0	0	0	0	0	0	0		1.5	0	0
evg11424678		0	0	0	0	0	0	0		0	0	0	0	0	0	0		0.07	1.63	0.23
evg11424693		0	0	0	0	0	0	0		0	0	0	0	0	0	0		0	3.44	0.74
evg11424696		0	0	0	0	0	0	0		0	0	0	0	0	0	0		0	1.88	0.75
evg11436835		0	0	0	0	0	0	0		0	0	0	0	0	0	0		1.3	0.4	0.76
evg11456039		0	0	0	0	0	0	0		0	0	0	0	0	0	0		0.79	0	0
evg11460490		0	0	0	0	0	0	0		0	0	0	0	0	0	0		1.02	0	0
evg11489137		0	0	0	0	0	0	0		0	0	0	0	0	0	0		0.73	0	0
evg11521865		0	0	0	0	0	0	0		0	0	0	0	0	0	0		1.76	0	0
evg11525505		0	0	0	0	0	0	0		0	0	0	0	0	0	0		1.12	0.81	0
evg11546883		0	0	0	0	0	0	0		0	0	0	0	0	0	0		0.07	0	0
evg11552659		0	0	0	0	0	0	0		0	0	0	0	0	0	0		2.56	0	0
evg11582925		0	0	0	0	0	0	0		0	0	0	0	0	0	0		0.09	0	0
evg11625248		0	0	0	0	0	0	0		0	0	0	0	0	0	0		1.7	0	0
evg1193727		0	0	0	0	0	0	0		0	0	0	0	0	0	0		1.76	0	0
evg1197897		0	0	0	0	0	0	0		0	0	0	0	0	0	0		3.11	0	0
evg1200226		0	0	0	0	0	0	0		0	0	0	0	0	0	0		2.26	0	0
evg1223424		0	0	0	0	0	0	0		0	0	0	0	0	0	0		1.14	0	0
evg1227406		0	0	0	0	0	0	0		0	0	0	0	0	0	0		1.43	0	0
evg1239398		0	0	0	0	0	0	0		0	0	0	0	0	0	0		3.04	0	0.03
evg1241909		0	0	0	0	0	0	0		0	0	0	0	0	0	0		1.38	0	0
evg1253029		0	0	0	0	0	0	0		0	0	0	0	0	0	0		2.45	0	0
evg1263634		0	0	0	0	0	0	0		0	0	0	0	0	0	0		3.14	0	0
evg1302365		0	0	0	0	0	0	0		0	0	0	0	0	0	0		6.28	0	0
evg1477855		0	0	0	0	0	0	0		0	0	0	0	0	0	0		0.93	0	0
evg1492159		0	0	0	0	0	0	0		0	0	0	0	0	0	0		0.41	0.41	0
evg1495576		0	0	0	0	0	0	0		0	0	0	0	0	0	0		1.01	0.03	0.02
evg1507144		0	0	0	0	0	0	0		0	0	0	0	0	0	0		0.88	0	0.09
evg1511151		0	0	0	0	0	0	0		0	0	0	0	0	0	0		0	1.35	0
evg1512207		0	0	0	0	0	0	0		0	0	0	0	0	0	0		1.13	0	0
evg1513814		0	0	0	0	0	0	0		0	0	0	0	0	0	0		1.18	0.12	0
evg1515037		0	0	0	0	0	0	0		0	0	0	0	0	0	0		1.58	0	0
evg1515510		0	0	0	0	0	0	0		0	0	0	0	0	0	0		1.04	0	0
evg1520153		0	0	0	0	0	0	0		0	0	0	0	0	0	0		0.68	0	0
evg1540841		0	0	0	0	0	0	0		0	0	0	0	0	0	0		1	0	0
evg1558294		0	0	0	0	0	0	0		0	0	0	0	0	0	0		1	0	0
evg1564513		0	0	0	0	0	0	0		0	0	0	0	0	0	0		1.06	0	0
evg1564879		0	0	0	0	0	0	0		0	0	0	0	0	0	0		1.29	0	0
evg1584095		0	0	0	0	0	0	0		0	0	0	0	0	0	0		2.03	0	0
evg1598959		0	0	0	0	0	0	0		0	0	0	0	0	0	0		1.44	0	0
evg1612486		0	0	0	0	0	0	0		0	0	0	0	0	0	0		1.14	0	0.02
evg1646189		0	0	0	0	0	0	0		0	0	0	0	0	0	0		1.68	0	0
evg1646777		0	0	0	0	0	0	0		0	0	0	0	0	0	0		1.3	0	0
evg1652830		0	0	0	0	0	0	0		0	0	0	0	0	0	0		1.75	0	0
evg1675381		0	0	0	0	0	0	0		0	0	0	0	0	0	0		2.93	0	0
evg1690610		0	0	0	0	0	0	0		0	0	0	0	0	0	0		1.76	0	0
evg1698053		0	0	0	0	0	0	0		0	0	0	0	0	0	0		1.43	0	0
evg1698064		0	0	0	0	0	0	0		0	0	0	0	0	0	0		2.29	0	0
evg170599		0	0	0	0	0	0	0		0	0	0	0	0	0	0		11.28	0	0
evg1751592		0	0	0	0	0	0	0		0	0	0	0	0	0	0		2.33	0	0
evg1775680		0	0	0	0	0	0	0		0	0	0	0	0	0	0		0.99	0	0
evg1785116		0	0	0	0	0	0	0		0	0	0	0	0	0	0		1.73	0	0
evg180376		0	0	0	0	0	0	0		0	0	0	0	0	0	0		3.55	0	0
evg183597		0	0	0	0	0	0	0		0	0	0	0	0	0	0		3.25	0	0
evg1845091		0	0	0	0	0	0	0		0	0	0	0	0	0	0		0	3.57	0.54
evg184612		0	0	0	0	0	0	0		0	0	0	0	0	0	0		1.85	0	0
evg189693		0	0	0	0	0	0	0		0	0	0	0	0	0	0		3.99	0	0
evg1904219		0	0	0	0	0	0	0		0	0	0	0	0	0	0		1.18	0	0
evg1906345		0	0	0	0	0	0	0		0	0	0	0	0	0	0		0.91	0	0.06
evg1936904		0	0	0	0	0	0	0		0	0	0	0	0	0	0		0	0	0.23
evg1942519		0	0	0	0	0	0	0		0	0	0	0	0	0	0		1	0	0
evg1949388		0	0	0	0	0	0	0		0	0	0	0	0	0	0		0.79	0	0
