# Supplementary material for: Single cell transcriptomes reveal expression patterns of chemoreceptor genes in olfactory sensory neurons of the Caribbean spiny lobster, Panulirus argus
Source: BMC Genomics. 2020 Sep 22;21:649. doi: 10.1186/s12864-020-07034-7 (PMC7510291; doi:10.1186/s12864-020-07034-7)
Supplement: Supplementary file 3 — Additional file 3. Gene expression for TRP channels. Blue color indicates TRP channels expressed in all SCTs or all MCTs. Red color indicates TRP channels with no transcripts in all SCTs (top) or all SCT and MCTs (bottom). [file 12864_2020_7034_MOESM3_ESM.xlsx]

## Sheet: Sheet1
evg ID	TRP ID	SCT1a	SCT1b	SCT1c	SCT1d	SCT1e	SCT1f	SCT1g		MCT2	MCT3	MCT4	MCT15a	MCT15b	MCT15c	MCT400		LF	Dactyl	Brain
evg167221	TRPA1	0.69	15.57	9.5	1.72	4.02	6.13	9.75		5.11	8.69	15.2	10.45	8.1	3.8	7.42		2.99	4.51	1.12
evg1450070	TRPA1-like1	0	0	0	0.02	0.02	0	0		0	0	0	0	0	0	0		1.47	3.42	4.65
evg173062	TRPA1-like2	3.48	0.33	0.44	0.14	0.79	0.35	0.73		0.1	0.15	0.05	0.82	0.49	2.05	1.43		1.28	3.08	5.12
evg11047818	Painless1	0	0	0.04	5.43	0	2.24	0.84		0	39.18	15.75	8.67	7.5	6.8	31.17		7.38	12.9	18.31
evg1328458	Painless2	40.89	96.82	0	47.53	36.64	14.82	5.15		57.38	62.5	24.77	3.43	15.13	20.6	20.65		4.02	5.07	3.78
evg1731761	TRPC	0.33	4.62	7.58	8.38	0.26	7.08	7.79		2.94	0.05	5.57	3.61	3.85	3.62	8.54		2.96	2	1.05
evg175616	TRPM	0	0.9	0	0.82	0.17	6.21	0		19.63	0	1.12	0.15	2.18	3.64	4.52		0.81	1.47	3.71
evg165214	TRPMc	0.07	40.24	5.23	21.33	27.25	36.97	9.13		16.63	6.7	37.96	19.01	14.91	18.42	23.03		7.19	17.63	0.05
evg11606466	TRPML	0	4.27	0	0	0	13.04	5.68		13.35	0	0	0.09	1.5	3.37	1.56		1.55	3.65	4.89
evg1539874	TRPgamma	0	0	0	0.09	0	0	2.03		0	0	0.2	1.41	1.15	0.48	2.05		0.37	0	1.36
evg1284262	TRPA5-1	0	0	0	0.04	0	0	0.02		0	0.02	0	0	6.87	138.09	0.02		2.09	0.9	1.31
evg1578842	Pkd2	0	0	0	0	0	0	0.1		0	0	1.89	0	0	0	1.36		0.53	2.08	1.21
evg1394090	TRPA5-2	0	0	0	0	0	0	0		0	0	0	0	0	1.03	0		2.1	2.87	3.37
evg1234957	TRPApw	0	0	0	0	0	0	0		0	0	0	0	0.02	0	0.46		0.67	1.79	0.99
evg11322106	Nan	0	0	0	0	0	0	0		0	0	0	0.13	0	0	0		0.06	1.63	0.21
evg11264025	Iav	0	0	0	0	0	0	0		0	0	0	0	0	0	0		0.17	2.37	0.02
evg1515985	NompC	0	0	0	0	0	0	0		0	0	0	0	0	0	0		0.05	2.66	0.07
