# Supplementary material for: Single cell transcriptomes reveal expression patterns of chemoreceptor genes in olfactory sensory neurons of the Caribbean spiny lobster, Panulirus argus
Source: BMC Genomics. 2020 Sep 22;21:649. doi: 10.1186/s12864-020-07034-7 (PMC7510291; doi:10.1186/s12864-020-07034-7)
Supplement: Supplementary file 4 — Additional file 4. Gene expression for ENaCs. Red color indicates ENaCs with no transcripts in all SCTs or all MCTs. [file 12864_2020_7034_MOESM4_ESM.xlsx]

## Sheet: Sheet1
evg ID	ENaC ID	SCT1a	SCT1b	SCT1c	SCT1d	SCT1e	SCT1f	SCT1g		MCT2	MCT3	MCT4	MCT15a	MCT15b	MCT15c		LF	Dactyl	Brain
evg11243338	ENaC1	0	0	0	0	0	0	0		0	0	0	0	0	0		0.25	0.68	0
evg11372020	ENaC2	0	0	0	0	0	0	0		0	0	0	0	0	0		0.4	0.62	0
evg11605353	ENaC3	0	0	0	0	0	0	0		0	0	0	0	0	0		0.21	0.86	0
evg1200427	ENaC4	0	0	0	0	0	0	0		0	0	0	0	0	0		0.96	0.31	0.52
evg1506299	ENaC5	0	0	0	0	0	0	0		0	0	0	0	0	0		0.45	0.78	0.03
evg1520942	ENaC6	0	0	0	0	0	0	0		0	0	0	0	0	0		0.17	1.97	0
evg1520947	ENaC7	0	0	0	0	0	0	0		0	0	0	0	0	0.07		0	0.35	0
evg1747070	ENaC8	0	0	0	0	0	0	0		0	0	0	0	0	0		0.13	1.75	0
