# Supplementary material for: Single cell transcriptomes reveal expression patterns of chemoreceptor genes in olfactory sensory neurons of the Caribbean spiny lobster, Panulirus argus
Source: BMC Genomics. 2020 Sep 22;21:649. doi: 10.1186/s12864-020-07034-7 (PMC7510291; doi:10.1186/s12864-020-07034-7)
Supplement: Supplementary file 5 — Additional file 5. Gene expression for NMDA receptors. Blue color indicates NMDArs expressed in all SCTs or all MCTs. Red color indicates NMDArs with no transcripts in all SCTs or all MCTs. [file 12864_2020_7034_MOESM5_ESM.xlsx]

## Sheet: Sheet1
evg ID	NMDA ID	SCT1a	SCT1b	SCT1c	SCT1d	SCT1e	SCT1f	SCT1g		MCT2	MCT3	MCT4	MCT15a	MCT15b	MCT15c	MCT400		LF	Dactyl	Brain
evg11535700	NMDAr1	0	19.82	14.41	8.55	2.16	3.65	26.54		12.59	3.63	22.36	25.57	17.16	7.3	18.95		16.1	1.99	44.98
evg12282	NMDAr2a	0	0	0	0	0	0	0		0	0	0	0	0	0	0.02		1.19	1.4	24.17
evg11604559	NMDAr2b	0	0	0	0	0	0	0		0	0	0	0	0.04	0	0		0.05	0.07	2.01
evg11270729	NMDAr2d	4.78	0	0	0	0.83	6.75	0.14		0.04	0	0.14	1.02	1.73	1.41	0.49		0.15	0.16	1.29
evg1891259	NMDAr3	0	0	0	0	0	0	0		0	0	0	0	0	0	0		0.07	0	0.63
