# Supplementary material for: Single cell transcriptomes reveal expression patterns of chemoreceptor genes in olfactory sensory neurons of the Caribbean spiny lobster, Panulirus argus
Source: BMC Genomics. 2020 Sep 22;21:649. doi: 10.1186/s12864-020-07034-7 (PMC7510291; doi:10.1186/s12864-020-07034-7)
Supplement: Supplementary file 6 — Additional file 6. Gene expression for class A GPCRs. Yellow color indicates GPCR expression > 50 TPM. Blue color indicates tuning GPCRs expressed in all SCTs or all MCTs. Red color indicates GPCRs with no transcripts in all SCTs or all MCTs. [file 12864_2020_7034_MOESM6_ESM.xlsx]

## Sheet: Sheet1
evg ID	GPCR ID	SCT1a	SCT1b	SCT1c	SCT1d	SCT1e	SCT1f	SCT1g		MCT2	MCT3	MCT4	MCT15a	MCT15b	MCT15c	MCT400		LF	Dactyl	Brain
Amine Receptors
evg11025178	Histamine H1R	6346.67	420	3918	2615	3817	6096	5227		6454	7964	8389	1114	1635	3891.79	2954		3013	7	70
evg11194163	5HT1AR	1452	230	229	692.97	3	426.06	0		218.92	332.54	633	244	170.92	222.34	166.05		89.78	11	495.43
evg11089978	5HT2AR	0	0	0	0	0	1	0		0	0	0	0	5	0	2		20	17	243
evg1960020	5HT7R	1530	0	0	0	4	313	0		379	66	185	211	99	62	98		95	165	849
evg11287412	Dop1αR	0	0	0	0	0	0	0		0	16	0	8	0	13	0		14	10	78
evg11612544	Dop1βR	0	0	0	0	0	0	0		0	0	0	0	0	40.59	0		13	53	212.44
evg1285694	Dop2αR	0	0	0	0	0	0	0		0	0	0	2	0	34	0		24	1	354.99
evg1306831	Octβ2R	0	0	0	0	0	0	0		0	0	0	0	58	14	23		74	306	2199
evg1452996	Octβ3R	989	0	2584	0	1234	1222	1125		1442	414	1350	1071	1505	631	1140		289	60	563
evg1791827	Octβ4R	0	0	0	0	0	0	0		0	0	0	171	0	43	76		134	0	295
evg180593	TyrR1	0	0	0	80	0	268	0		0	47	19	21	249	265	173		989.64	81.55	79.82
evg11050552	DopEcR	53	27	2345.68	2519.83	4848.56	6155.84	6840.6		2211.96	4783.46	1778.23	6531.29	4929.18	5293.67	6050.55		1555.97	826.14	772.89
evg1640129	TAAR-like	3	0	283	0	71	0	208		17	146	150	0	132	18	451		127	104	200
Acetylcholine Receptors
evg1822444	mAChR_A	0	333.26	0	0	0	0	0		0	0	0	13.12	0	37.03	20.77		30	10	555.38
evg11292241	mAChR_B	780	0	0	0	0	0	0		0	1	0	0	9	14	21		14.5	84	157
Purinergic Receptors
evg178085	AdoR	0	0	0	0	0	0	0		0	0	0	0	0	142	0		27	75	306
Neuropeptide Receptors
evg11413735	Allatostatin C R2	0	1153	2253	0	0	337	0		0	1	0	158	65	89	138		10	0	32.87
evg1571334	Allatostatin C R3	0	0	0	0	0	0	0		0	0	0	0	0	0	9.04		0	4.13	118.6
evg11367626	TrissinR	0	0	0	0	0	203	0		141	0	440	0	72	61	18		103	33	27
evg1734599	TachykininR99D	0	0	0	0	0	3	0		0	0	5	0	16	23	26		5	3	188
evg1931686	NatalisinR1	0	0	0	0	0	0	0		0	0	0	0	0	0	86		3	0	45
evg11141039	FMRFamideR	0	0	0	0	0	0	0		0	0	0	0	0	15	0		135	810	895
evg1510284	InotocinR2	0	0	0	0	0	0	0		0	0	0	5	0	0	0		14	0	99
evg1504660	Inotocin-like	0	0	0	0	0	0	0		0	0	0	0	0	0	3		0	4	47
evg1824316	sNPFR	0	0	0	0	0	0	0		0	0	0	0	16	0	0		5	22	105
evg1517264	CCAPR	0	0	0	0	0	0	0		0	0	0	0	0	0	2		4	10	63
evg11271592	EleveninR1	0	0	0	0	0	0	0		0	0	0	0	0	0	1		0	24	106
evg1514955	CCK-like	0	0	0	0	0	0	0		0	0	0	0	0	8.92	0		0	25.99	37.62
evg11423829	ETHR1b	0	0	0	0	0	0	0		0	0	0	0	0	23	0		1	5	81
Leucine-Rich Repeat-Containing GPCRs
evg11578653	BursiconR1	0	0	0	0	0	0	0		0	0	0	0	0	0	9		90	64	487
evg174458	BursiconR2	0	0	0	0	0	0	0		0	0	0	0	0	0	11		291	362	537
evg1870374	GRL101	0	0	0	0	0	0	0		0	0	0	0	0	120	0		262	374	1407
evg1460394	GPA2/GPB5_R1	0	0	0	0	0	0	0		0	0	0	0	0	0	8		12	34	1925
evg1969986	GPA2/GPB5_R2	6388.84	685	2617.27	1	3964.78	546	3556		1337.91	4075.68	3739.63	1597.65	1048.86	1758.51	1694.9		4170.04	3041.43	7174.38
Lipid Receptors
evg1297985	ProstaglandinE2R2	0	0	0	0	0	0	0		0	0	0	0	0	16	0		95	557.74	297
Opsins
evg1859899	Onychopsin-like	0	0	55	0	646	0	835		677	0	0	355	263	218	208		330	0	6
evg11549669	LWS_Opsin1	0	0	0	0	0	0	0		0	0	0	0	0	20	0		75	36	61
Characterized Orphan Receptors
evg164262	CG13579	1372	1290	1255	320	899	500	82		1903	2015	2430	1812	734	1000	709		2052	183	1167
evg11570436	CG13995	172	0	1209	20	353	230	593		60	53	0	151	180	150	133		158	22	31
evg1738422	GPR84	0	0	0	111	0	1	1		0	0	0	105	11	3	18		46	113	121
evg172726	GPR161	4	585	0	283	0	0	0		665	0	88	437	258	341	308		357	472	638
evg1246731	GPR142	0	0	0	0	0	0	0		0	0	0	0	0	0	6		58	274	65
evg1846406	HP1R	0	0	0	0	0	0	717		0	0	0	0	53	42	32		236	2	10
Uncharacterized Orphan Receptors
evg1213688	Orphan2	0	131	0	511.19	557.04	431.13	1996.56		2564.22	2094	2083.49	65	674.93	565.07	674.76		1135.26	187.59	351.43
evg1654666	Orphan3	0	1	0	0	0	0	0		1	0	290	94	184	21	26		36	139	267
evg178076	Orphan3x	0	0	0	0	0	0	0		0	0	0	3	0	0	116		36	30	1067.31
evg1254312	Orphan4	2970	1509	0	2	721	809	65		101	862	1426	278	282	323	466		1484	682	2
evg163218	Orphan5a	1707.97	2708.31	2466.61	547.05	1692.81	2228.98	4673.7		2728.99	3034.23	914.14	1993.46	2186.18	2203.16	2466.45		2347.08	161.24	42
evg11480319	Orphan5b	54	747	2216	0	0	0	933		33	0	35	98	44	525	23		32	108	172.4
evg1746492	Orphan7	0	0	0	0	0	0	0		0	0	0	0	0	0	12		73.9	118.9	26
evg1521119	Orphan8	0	0	0	0	0	0	0		0	0	0	0	23	0	12		30	108	410
evg1794907	Orphan9a	3.11	7	0	0	0	0	2		0	0	1.01	0	52	37	1		295	78	56
evg1316925	Orphan9b	0	0	0	0	0	0	0		0	0	0	0	12	164	0		638	687	3872
evg1843421	Orphan15	0	0	0	0	0	0	0		6	0	0	0	0	0	0		17	114	107
evg11126148	5HT1BR	0	0	0	0	0	0	0		0	0	0	0	0	0	0		4	21	201
evg1258161	5HT2BR	0	0	0	0	0	0	0		0	0	0	0	0	0	0		5	93	379
evg1443830	5HT4-like	0	0	0	0	0	0	0		0	0	0	0	0	0	0		117	1055	466
evg1471265	Octopamine alpha- Oct⍺R	0	0	0	0	0	0	0		0	0	0	0	0	0	0		2	16	14
evg11266510	Adrenergic-like Octopamine- Oct⍺2AR	0	0	0	0	0	0	0		0	0	0	0	0	0	0		2	41	101
evg1505007	Octβ1R	0	0	0	0	0	0	0		0	0	0	0	0	0	0		0	6	32
evg1550757	TyrR2	0	0	0	0	0	0	0		0	0	0	0	0	0	0		3.36	104.45	13.18
evg1284774	TAAR-like2	0	0	0	0	0	0	0		0	0	0	0	0	0	0		73	208	180
evg1510632	TAAR-like3	0	0	0	0	0	0	0		0	0	0	0	0	0	0		10	73	35
evg155653	AstAR	0	0	0	0	0	0	0		0	0	0	0	0	0	0		271	446	3724
evg11413737	AstCR2a	0	0	0	0	0	0	0		0	0	0	0	0	0	0		0	0	33.13
evg1489028	NatalisinR2	0	0	0	0	0	0	0		0	0	0	0	0	0	0		14	0	4
evg11240120	EleveninR2	0	0	0	0	0	0	0		0	0	0	0	0	0	0		0	4	18
evg1512984	NPFR	0	0	0	0	0	0	0		0	0	0	0	0	0	0		0	2	57
evg11206588	LNPFR	0	0	0	0	0	0	0		0	0	0	0	0	0	0		0	2	12
evg1514518	RYamideR	0	0	0	0	0	0	0		0	0	0	0	0	0	0		0	108	52
evg1505377	SIFamideR1	0	0	0	0	0	0	0		0	0	0	0	0	0	0		0	0	16
evg11514331	SulfakininR2	0	0	0	0	0	0	0		0	0	0	0	0	0	0		0	4	6
evg1526648	RPCHR2	0	0	0	0	0	0	0		0	0	0	0	0	0	0		5	142	19
evg1694848	RelaxinLgr3	0	0	0	0	0	0	0		0	0	0	0	0	0	0		4	0	249
evg1859052	ACP_Ra	0	0	0	0	0	0	0		0	0	0	0	0	0	0		4	89	13
evg1723989	CCHamideR1a	0	0	0	0	0	0	0		0	0	0	0	0	0	0		0	37.21	75.13
evg1723997	CCHamideR1b	0	0	0	0	0	0	0		0	0	0	0	0	0	0		25	213.79	1.53
evg11072051	CCHamideR3	0	0	0	0	0	0	0		0	0	0	0	0	0	0		0	0	66.91
evg1880216	EFLamideR	0	0	0	0	0	0	0		0	0	0	0	0	0	0		0	0	11
evg1490937	LeucokininR	0	0	0	0	0	0	0		0	0	0	0	0	0	0		0	1	12
evg11590173	CHHR	0	0	0	0	0	0	0		0	0	0	0	0	0	0		48	256	1057
evg1703274	ETHR1a	0	0	0	0	0	0	0		0	0	0	0	0	0	0		1	27.87	91.64
evg1673582	ETHR2	0	0	0	0	0	0	0		0	0	0	0	0	0	0		28.21	28	42.58
evg1498932	ETHR3	0	0	0	0	0	0	0		0	0	0	0	0	0	0		0	0	52
evg182737	ProstaglandinE2R1	0	0	0	0	0	0	0		0	0	0	0	0	0	0		48	128	82
evg1518332	MWS_Opsin1	0	0	0	0	0	0	0		0	0	0	0	0	0	0		1	11	28
evg11296002	MWS_Opsin2	0	0	0	0	0	0	0		0	0	0	0	0	0	0		15	25	9
evg169304	LWS_Opsin2	0	0	0	0	0	0	0		0	0	0	0	0	0	0		6	3	495
evg11033884	MoodyR	0	0	0	0	0	0	0		0	0	0	0	0	0	0		305.22	1001.48	3484.51
evg11022733	CG4313	0	0	0	0	0	0	0		0	0	0	0	0	0	0		21	35	6612
evg11582198	CG12290	0	0	0	0	0	0	0		0	0	0	0	0	0	0		86.06	88.23	308.97
evg11212491	CG32547	0	0	0	0	0	0	0		0	0	0	0	0	0	0		0	0	14
evg11251378	CG33639	0	0	0	0	0	0	0		0	0	0	0	0	0	0		2	1	16
evg1466287	Orphan1	0	0	0	0	0	0	0		0	0	0	0	0	0	0		0	0	13
evg1852715	Orphan6	0	0	0	0	0	0	0		0	0	0	0	0	0	0		9	56	73
evg12412	Orphan12	0	0	0	0	0	0	0		0	0	0	0	0	0	0		24	327	1492
evg11081653	Orphan13a	0	0	0	0	0	0	0		0	0	0	0	0	0	0		20.39	86.77	109.23
evg11523256	Orphan13b	0	0	0	0	0	0	0		0	0	0	0	0	0	0		50.61	302.23	230.77
evg1992005	Orphan14	0	0	0	0	0	0	0		0	0	0	0	0	0	0		392	796	2602
evg1427542	Orphan14x	0	0	0	0	0	0	0		0	0	0	0	0	0	0		6	397	97
