# Supplementary material for: Single cell transcriptomes reveal expression patterns of chemoreceptor genes in olfactory sensory neurons of the Caribbean spiny lobster, Panulirus argus
Source: BMC Genomics. 2020 Sep 22;21:649. doi: 10.1186/s12864-020-07034-7 (PMC7510291; doi:10.1186/s12864-020-07034-7)
Supplement: Supplementary file 7 — Additional file 7. Gene expression for G proteins and other molecules in signaling cascades. Blue color indicates tuning sequences expressed in all SCTs or all MCTs. Red color indicates sequences with no transcripts in all SCTs or all MCTs. [file 12864_2020_7034_MOESM7_ESM.xlsx]

## Sheet: Sheet1
evg ID	Sequence ID	SCT1a	SCT1b	SCT1c	SCT1d	SCT1e	SCT1f	SCT1g		MCT2	MCT3	MCT4	MCT15a	MCT15b	MCT15c	MCT400		LF	Dactyl	Brain
G Proteins
evg11022290	Gαo	164.39	170.8	179.47	140.2	136.9	168.53	193.25		325.94	251.45	253.2	105.19	135.25	166.17	114.78		58.21	48.19	102.93
evg1994014	Gαs	18.63	33.48	15.5	42	40.18	24.44	18.4		44.2	9.71	41.89	15.98	11.46	20.62	20.37		20.39	32.88	94.7
evg1701074	Gαq	0	7.42	22.41	0	37.92	31.22	0		9.26	2.68	8.22	19.82	2.62	7.04	7.17		10.89	21.84	47.94
evg1987163	Gαi	0	0	10.52	0	0	0	0		0	0	0	0.03	0	0.72	0		2.21	5.03	44.98
evg1368	Gβ1	217.76	232	430.94	207.32	166.07	334.99	328.9		365.82	330.03	461.62	196.89	197.66	287.5	207.03		100.3	126.83	205.97
evg152228	Gβ2	0.49	2.03	16.91	0.6	0	4.09	6.14		14.15	14.79	12.22	16.98	13.83	8.33	10.25		10.21	7.89	15.24
Phosphodiesterases
evg167127	PLC beta	0	0	0	0	0	0	0.06		0	0	0	0	0	0.22	0.24		1.9	7.77	7.59
evg144179	PIP2PED class I/II	40.32	0.01	1.47	5	7.91	3.38	6.16		22.69	0.2	0.1	12.03	10.56	3.23	10.51		1.16	1.86	17.94
evg11292873	PLC delta1	0	19.54	0	25.44	2.7	15.63	9.24		20.87	0.52	1.02	6.14	5.84	9.13	21.54		5.64	19.38	32.06
evg160901	PLC gamma1	0	2.14	1.08	4.91	0	1.54	0.86		4.69	0	0	0	0.86	2.8	3.31		3.68	6.29	9.4
evg1320860	PLC epsilon1	0	0.01	0	0.22	0	2.55	4.42		0	0	8.81	2.65	7.57	2.25	1.21		2.37	2.46	10.8
evg11155857	cAMP PDE	10.77	2.3	0	0.09	14.84	6.78	7.84		16.99	2.2	1.52	1.75	4.65	7.69	5.91		5.55	8.3	25.99
evg11446054	cAMP/IBMX PDE	0	3.34	0	3.96	0.01	3.79	1.82		0	0.43	0.04	1.49	0.47	2.24	1.36		1.83	2.05	6.5
evg11030657	inhibit cGMP PDE	16.91	3.29	1.7	0	5.13	8.87	3.62		1.2	10.86	13.08	6.14	2.38	5.63	10.46		3.68	1.91	14.7
evg1871912	Ca-Calmodulin PDE1	0	0	0	0	0	0.03	0		0	0	0	0.5	0	0	0		0.54	2.15	5.43
evg11159196	cAMP/cGMP PDE	0	6.01	0	0	28.9	6	4.16		21.5	6.37	8.15	0	23	7.27	13.52		4.03	6.86	14.19
evg1743665	cGMP PDE	0	0.25	0	0	0	0	0.01		0	0	0	0	0	0.14	1.64		0.14	0.21	2.61
evg168052	cAMP/cGMP PDE	13.17	0.35	0.36	3.05	0.48	3.19	7.26		15.38	0	0.25	0.68	10.69	2.87	3.54		7.1	3.49	2.86
evg176534	cGMP PDE	0.11	6.68	9.89	14.41	0.66	12.23	11.98		5.29	4.63	2.67	5.68	9.71	5.76	4.55		0.66	1.75	2.65
evg11273939	PI3K delta	2.55	5.74	11.99	14.51	12.71	1.96	7.51		0	1.47	0.29	19.24	17.87	7.25	5.94		0.6	1.93	3.8
evg11402764	PI3K beta-like	0.3	5.05	6.86	2.4	5	0	1.95		0	0	2.28	0.43	0	1.46	2.55		5.56	9.28	15.11
evg1323564	cGMP PDE9A-like	0	0	0	0	0	0	0		0	0	0	0	0	0	0		0.15	0.6	7.54
evg11165404	inactive PLC-like	0	0	0	0	0	0	0		0	0	0	0	0	0	0		0.42	2.59	4.56
Protein Kinase C
evg1542426	PKC-like	10.46	12.64	6.81	14.47	0.19	4.81	7.58		23.52	6.4	4.61	15.32	4.93	5.33	5.5		5.11	6.6	33.62
evg148957	brain PKC	0	0	0	0	0	0	1.13		0	0	24.12	0	0	0.03	0.91		0.56	1.27	47.29
evg1449294	PKC delta-like	0	0	0	0	0	0	0		0	0	0	0	0	0	0		0.05	0.22	22.42
Protein Kinase A
evg1825653	cAMP-PK1 (PKA)	19.8	14.13	65.85	25.36	12.01	10.34	14.16		30.15	0	4.75	17.76	34.79	16.02	9.14		7.92	20.96	67.96
evg1441969	AMP-PKA alpha	92.73	64.33	160.88	69.46	49.51	12.28	33.8		67.19	20.65	57.15	124.83	14.27	49.14	87.97		8.98	13.98	15.46
evg152799	CaCalm PKA1	0	22.86	7.01	2.74	10.94	11.75	21.72		3.71	0	10.43	16.1	26.89	5.81	6.65		4.29	17.28	37.73
evg11042222	S6 PKA beta	0	8.41	1.79	1.04	0	0.58	3.29		17.68	0	2.66	8.05	25.86	4.48	13.31		3.61	5.03	15.55
evg1815147	S6 PKA beta	0	4.23	29.88	4.71	10.94	0	1.05		26.28	0	0	12.15	0	2.23	5.9		1.63	2.28	3.82
evg11034282	cAMP-PK3 (PKA)	35.81	8.08	23.74	2.96	0	5.2	4.31		0	0	0	0.01	0.12	1.58	2.36		2.51	2.42	2.08
evg11044282	cAMP-PK1 (PKA)	0.09	17.64	26.81	8.88	10.1	7.91	3.51		15.22	12.55	0.05	4.05	0.16	5.71	6.41		5.76	11.95	51.17
evg11565462	cGMP-PK isozyme	4.68	13.53	8.48	0.82	2.39	2.31	4.09		0.4	0	8.89	33.95	0	3.84	2.08		0.34	0.03	0.63
evg1414560	S6 PKA alpha-like
Adenylyl Cyclase
evg11051474	AC 2	21.04	21.67	41.83	15.1	9.55	9.88	23.84		24.25	5.79	6.91	13.83	15.06	17.56	9.99		7.04	1.06	1.58
evg170111	AC 9-like	0	15.28	0	12.77	9.23	5.61	5.08		9.88	0	0.24	0.03	11.81	9.72	2.78		0.96	1	3.45
evg11084513	AC 3	21.51	4.8	14.59	4.82	8.43	17.6	13.07		3.69	7.18	15.51	7.14	12.54	9.42	7.53		2.19	1	1.74
evg11511813	AC 8	0	0.05	0	0	0	0.01	0.09		0	0	0	0	0	0.16	0		0.18	0.75	1.16
evg1976300	Ca+/Cal AC-like	7.62	4.6	1.19	0.7	0.25	3.59	5.95		2.88	0	8.03	4.15	1.73	3.4	4.73		4.3	3.56	9.99
Serine/Threonine Protein Kinases
evg1522299	S/T PK tricorner	0.42	6.04	0	22.93	17.6	4	11.18		44.56	15.97	15.24	7	0.04	9.25	14.7		6.93	17.24	26.1
evg145673	S/T PK Warts	0	11.87	5.61	18.59	1.24	7.11	9.99		2.84	17.49	14.93	19.17	2.76	19.05	18.29		9.62	14.41	21.07
evg180420	Rho PK	0.56	0.22	0.23	1.24	2.05	4.89	4		6.07	0.11	1.88	6.5	14.05	2.46	4.38		0.88	1.12	2.23
evg11049082	S/T PK GenghisKhan	2.69	1.21	6.38	4.55	1.32	8.23	7.04		4.33	0	1.54	1.62	0.71	4.96	3.15		6.45	8.34	10.98
evg11224017	S/T PK Sgk3	0	0	0	0	0	0	0		0	0	0	0	0	0	0		0	0	0.92
evg1974592	RAC S/T PK	22.15	16.21	14.95	3.42	13.54	11.51	10.91		0	0	2.71	0.8	16.6	9.65	2.43		6.59	11.1	15.52
evg11280843	S/T PK N	19.19	19.42	0	0	4.64	4.2	2.53		8.35	0.24	21.65	7.8	5.36	2.76	5.78		3.04	4.33	14.55
evg11038952	S/T PK BRSK2	45.8	59.41	24.19	54.19	43.83	24.56	9.65		35.1	25.64	42.7	93.82	71.71	12.32	26.97		5.75	3.85	4.32
evg1961899	S/T PK	28.79	31.78	8.36	24.73	48.63	42.71	38.53		35.02	20.66	32.41	50.67	41.24	36.88	29.26		8.44	12.32	8.96
evg1781586	S/T PK NIM1	0	20.62	0	0	0	3.66	3.13		0	0	22.25	2.96	1.67	3.67	9.77		0.87	2.37	1.22
evg11288837	S/T PK SNF	0.14	13.09	32.57	5.74	12.12	7.17	5.96		0	18.01	28.04	14.72	21.01	4.62	4.22		0.69	1.22	2.29
evg1703291	S/T PK SIK3	0	0	0	0	26.45	0.08	4.84		0	0	0	0	0	2.95	8.3		0.23	0.41	1.06
evg1607311	S/T PK SIK-like	59.73	16.2	0	18.72	3.89	27.66	32.55		16.34	10.46	27.39	75.69	44.62	39.85	57.67		0.6	0.87	0.65
evg11154371	S/T PK MARK	17.76	20.99	10.72	53.86	28.75	22.56	27.73		69.09	9.64	22.33	21.27	1.33	18.66	17.42		17.99	20.15	37.93
evg1931898	Leucine Zipper Kinase	0	0	0	0	0	0	2.37		0	0	0	0	0	3.02	0		0.09	0.09	0.53
