# Supplementary material for: Single cell transcriptomes reveal expression patterns of chemoreceptor genes in olfactory sensory neurons of the Caribbean spiny lobster, Panulirus argus
Source: BMC Genomics. 2020 Sep 22;21:649. doi: 10.1186/s12864-020-07034-7 (PMC7510291; doi:10.1186/s12864-020-07034-7)
Supplement: Supplementary file 8 — Additional file 8. DESeq2 comparison for LF vs. brain. [file 12864_2020_7034_MOESM8_ESM.csv]

	countData...1.	baseMean	log2FoldChange	lfcSE	stat	pvalue	padj
1	evg1312833	979100.6196	19.95645552	3.644266203	5.476124524	4.35E-08	0.000519908
2	evg155722	268876.7624	21.53448935	4.209143829	5.11612105	3.12E-07	0.001442281
3	evg1312872	241933.8471	21.38216087	4.202445812	5.088027739	3.62E-07	0.001442281
4	evg11158348	136329.1349	20.5546635	4.165593171	4.934390531	8.04E-07	0.002403802
5	evg1312911	76712.58249	19.7251257	4.127735267	4.778679935	1.76E-06	0.003773164
6	evg1313050	88825.6313	17.49406193	3.671737527	4.764518651	1.89E-06	0.003773164
7	evg156171	77072.62418	16.28934138	3.462246662	4.704847163	2.54E-06	0.004340369
8	evg1563693	60993.07189	16.95173834	3.645025867	4.650649667	3.31E-06	0.004946407
9	evg11142521	32745.86877	18.49700561	4.070247672	4.544442279	5.51E-06	0.005841147
10	evg11618482	31237.31911	18.42896499	4.067004403	4.531336375	5.86E-06	0.005841147
11	evg155851	58008.61332	-15.76805955	3.434639443	-4.590892236	4.41E-06	0.005841147
12	evg11606422	31755.93177	18.45271987	4.068137428	4.535913597	5.74E-06	0.005841147
13	evg11036273	60649.46626	14.94362643	3.310759235	4.51365544	6.37E-06	0.005861723
14	evg11139599	551740.3376	13.97930083	3.177520088	4.399437435	1.09E-05	0.009270947
15	evg1528829	25819.35056	14.71156703	3.377192259	4.356153248	1.32E-05	0.00989369
16	evg11624396	24502.07139	15.63600476	3.578324653	4.369643975	1.24E-05	0.00989369
17	evg1441327	14223.39402	17.29398715	4.011833953	4.310743504	1.63E-05	0.011393395
18	evg11614478	13086.39551	17.17379197	4.005914928	4.287108508	1.81E-05	0.011393395
19	evg11046912	14244.14888	-17.18479541	4.006428767	-4.289305117	1.79E-05	0.011393395
20	evg1313111	61434.39046	13.50270196	3.174868258	4.252995987	2.11E-05	0.012612521
21	evg11370102	10730.81314	16.88749025	3.991734933	4.230614139	2.33E-05	0.012668612
22	evg1584441	15742.29816	14.9977432	3.544847905	4.230856613	2.33E-05	0.012668612
23	evg1846609	9380.237676	16.69343171	3.982059406	4.192160388	2.76E-05	0.014366946
24	evg11612632	8579.973645	16.5647834	3.975617031	4.166594334	3.09E-05	0.01540638
25	evg11553415	7484.547296	16.36772974	3.965706413	4.127317566	3.67E-05	0.016651854
26	evg11103289	7342.162657	16.34002039	3.96430872	4.121783025	3.76E-05	0.016651854
27	evg11617885	7433.101752	16.35777927	3.965204614	4.125330433	3.70E-05	0.016651854
28	evg11309966	6977.886628	16.26660714	3.960600877	4.107105877	4.01E-05	0.016945332
29	evg11043310	7384.269156	-16.23698263	3.959028209	-4.101254593	4.11E-05	0.016945332
30	evg159778	6341.832619	16.1287199	3.953618139	4.079483485	4.51E-05	0.017992665
31	evg11388872	5288.635796	-15.7554378	3.934375268	-4.004558978	6.21E-05	0.02085075
32	evg1313587	5345.140144	15.88205345	3.940939263	4.03001731	5.58E-05	0.02085075
33	evg1313147	9000.814618	13.19116601	3.290691248	4.008630715	6.11E-05	0.02085075
34	evg11370101	4766.767503	15.71684063	3.93251655	3.996636868	6.42E-05	0.02085075
35	evg1634317	4821.33096	15.73326047	3.933355169	3.999959269	6.34E-05	0.02085075
36	evg156048	32964.69917	12.47893344	3.109523821	4.01313325	5.99E-05	0.02085075
37	evg1325087	10670.41783	12.85166424	3.216393897	3.995674861	6.45E-05	0.02085075
38	evg1315444	4383.264351	15.59583775	3.926326514	3.972119407	7.12E-05	0.022418717
39	evg11027123	4375.524658	-15.4820064	3.920348334	-3.949140504	7.84E-05	0.024050563
40	evg11620738	3858.935515	15.41203906	3.916891855	3.934762468	8.33E-05	0.024898344
41	evg1657211	3712.39366	15.35618705	3.914017605	3.923382214	8.73E-05	0.025468138
42	evg11624372	3522.20104	15.28031628	3.910108012	3.907901324	9.31E-05	0.026509491
43	evg1516364	3428.663685	15.24148627	3.908104904	3.899968565	9.62E-05	0.026756226
44	evg1314572	3311.741993	15.19143125	3.905520603	3.889732713	0.000100355	0.027275949
45	evg1666844	3145.855496	-15.00601687	3.895726782	-3.851917167	0.000117197	0.029378142
46	evg161839	2857.046521	14.97837014	3.894495515	3.846036049	0.000120044	0.029378142
47	evg152749	3026.063782	-14.9500085	3.892814911	-3.840410819	0.000122829	0.029378142
48	evg1805109	8588.133834	12.12331347	3.143893129	3.856146812	0.000115188	0.029378142
49	evg11172038	2871.596776	14.98569864	3.894875359	3.847542542	0.000119309	0.029378142
50	evg11048907	8990.786987	-12.07809521	3.141009172	-3.845291289	0.000120409	0.029378142
51	evg11415395	2739.605176	14.91781492	3.89135532	3.833578199	0.000126293	0.029614383
52	evg11038310	11630.13055	-11.86443161	3.099147946	-3.828288232	0.000129038	0.029676164
53	evg11073422	2611.770792	14.84887671	3.887777213	3.819374388	0.000133791	0.030188706
54	evg11051308	2463.669981	14.76465925	3.883401849	3.801991096	0.000143538	0.031788326
55	evg151988	5187.20267	-12.28464268	3.236729498	-3.795387499	0.000147413	0.032052953
56	evg11051309	6994.361247	11.82709161	3.125377501	3.784212182	0.000154196	0.032929157
57	evg11045978	2151.8788	14.56945124	3.873355612	3.761454588	0.000168928	0.0354423
58	evg1814336	10500.56692	-11.49453365	3.067193053	-3.747574232	0.000178553	0.035888742
59	evg1964715	18962.56121	11.35895767	3.031657937	3.746780773	0.000179118	0.035888742
60	evg11028065	2201.473429	-14.49104882	3.868957052	-3.745466446	0.000180059	0.035888742
61	evg11092464	10255.54276	11.37910033	3.053515806	3.726556877	0.000194113	0.036552885
62	evg1315486	9017.770329	11.38618553	3.060229077	3.720697125	0.000198674	0.036552885
63	evg1748185	1895.69038	14.38658168	3.863681806	3.723542052	0.000196447	0.036552885
64	evg1317795	3418.751737	12.79451811	3.424412957	3.736266118	0.000186773	0.036552885
65	evg11135970	1916.476458	14.40231427	3.864502445	3.726822399	0.000193909	0.036552885
66	evg161977	1798.515462	14.3106665	3.859721754	3.707693822	0.000209155	0.03789831
67	evg139426	1870.482669	-14.25599671	3.856518414	-3.696597599	0.000218508	0.039002097
68	evg157855	2713.064365	12.46092442	3.405597372	3.658954088	0.000253247	0.044537901
69	evg156464	1509.069315	14.05752434	3.846520989	3.654607471	0.000257576	0.044548974
70	evg1319017	1493.479756	14.04254326	3.845740293	3.651453867	0.00026076	0.044548974
71	evg159611	2464.670724	12.32237255	3.397741619	3.626636139	0.000287137	0.045577691
72	evg1286982	1445.198029	-13.88386378	3.837017382	-3.618400022	0.00029643	0.045577691
73	evg1398425	1347.977205	13.89466476	3.83803986	3.620250251	0.000294318	0.045577691
74	evg157430	3254.659234	-11.61203569	3.195876225	-3.633443499	0.000279664	0.045577691
75	evg11079661	1411.040552	-13.849357	3.835211067	-3.611106861	0.000304893	0.045577691
76	evg11453168	1408.776485	13.95831007	3.841352596	3.633696654	0.000279389	0.045577691
77	evg11095799	7784.077996	10.9811278	3.027348762	3.627308468	0.000286391	0.045577691
78	evg11162168	1353.693377	13.90076953	3.838357503	3.62154112	0.000292853	0.045577691
79	evg1873	1429.80311	-13.86841351	3.836208541	-3.615135456	0.000300191	0.045577691
80	evg1824962	6689.729512	10.95518076	3.031799303	3.613425452	0.000302178	0.045577691
81	evg167275	1149.989805	13.66549447	3.826137363	3.571616275	0.000354785	0.052381154
82	evg1864562	4056.715421	-10.92957871	3.067690642	-3.562803419	0.000366915	0.053082851
83	evg1400555	1113.614168	13.61912382	3.823735338	3.561732866	0.000368415	0.053082851
84	evg1969690	1181.56004	-13.59329757	3.821831255	-3.556749805	0.000375471	0.053455511
85	evg1830429	1070.483054	13.56213748	3.820787035	3.549566451	0.000385866	0.054289085
86	evg11449132	1121.904728	-13.51855685	3.817936721	-3.540801704	0.000398913	0.055472136
87	evg1268	25801.3482	-10.42841087	2.954686605	-3.529447372	0.000416429	0.057242169
88	evg168330	990.9763031	13.45080026	3.81503986	3.52572994	0.000422317	0.057391972
89	evg186586	2113.347433	11.10016894	3.164422779	3.507802123	0.000451825	0.058149325
90	evg1450742	1734.559709	11.81543675	3.368686515	3.507431368	0.000452455	0.058149325
91	evg172764	917.7053756	13.339983	3.809339531	3.501914936	0.000461927	0.058149325
92	evg11091628	941.6093662	13.37707986	3.811245316	3.509897357	0.00044828	0.058149325
93	evg165085	1717.411194	11.80109898	3.367869097	3.504025435	0.000458282	0.058149325
94	evg11032315	961.356141	13.40702157	3.812785348	3.516332641	0.000437552	0.058149325
95	evg167080	922.3822434	13.34731654	3.809716074	3.503493771	0.000459197	0.058149325
96	evg11058879	891.7227772	13.29854805	3.807214013	3.492986736	0.00047765	0.058646091
97	evg11619804	887.0459095	13.29096171	3.806825223	3.491350648	0.000480585	0.058646091
98	evg1403947	894.3210371	13.30274551	3.807429177	3.493891781	0.000476034	0.058646091
99	evg171225	876.1332182	13.27310354	3.805910486	3.487497563	0.000487563	0.05889667
100	evg1316045	899.1594927	-13.19926429	3.801384419	-3.472225599	0.000516162	0.061096554
101	evg11082647	825.7269773	13.18761985	3.801541415	3.46901912	0.000522362	0.061096554
102	evg171512	820.5304576	13.17851208	3.801076901	3.467046951	0.00052621	0.061096554
103	evg11198768	1546.445696	11.64977736	3.359232862	3.467987434	0.000524372	0.061096554
104	evg153236	833.7310866	-13.0902723	3.795775689	-3.44864222	0.000563413	0.06172509
105	evg172272	774.8010844	13.09578282	3.796866943	3.449102383	0.000562453	0.06172509
106	evg11478928	1480.969548	11.58734429	3.355665533	3.4530689	0.000554247	0.06172509
107	evg1456908	864.5209247	-13.14258965	3.798464797	-3.459974057	0.000540227	0.06172509
108	evg11081949	768.5652608	13.08412485	3.796275108	3.446569196	0.000567753	0.06172509
109	evg174873	797.146119	13.13680023	3.798952093	3.458006289	0.000544189	0.06172509
110	evg1444019	782.076212	13.10926578	3.797551877	3.452030731	0.000556384	0.06172509
111	evg11138410	8769.029642	10.1524813	2.948356894	3.443437028	0.00057437	0.061881936
112	evg1769334	752.4560498	13.05356501	3.794725445	3.43992344	0.000581879	0.062131144
113	evg11160008	802.9412484	-13.03598604	3.79299199	-3.436860948	0.000588498	0.0622818
114	evg1226454	768.7837717	-12.97327117	3.789785115	-3.423220782	0.000618838	0.064353762
115	evg11108102	715.5607601	12.9810334	3.791058085	3.424118838	0.000616796	0.064353762
116	evg1740967	682.8226861	12.91347146	3.787656444	3.40935659	0.000651163	0.065238391
117	evg11033609	4146.314071	-10.15322909	2.977805075	-3.40963523	0.000650498	0.065238391
118	evg11623041	685.9405979	12.92004398	3.787986716	3.410794427	0.000647739	0.065238391
119	evg11264015	737.5128423	-12.91336304	3.786731507	-3.410160719	0.000649246	0.065238391
120	evg1254675	679.7047743	12.90686885	3.787324804	3.407911791	0.000654621	0.065238391
121	evg1266524	681.2251694	-12.79882962	3.780922795	-3.385107372	0.000711504	0.066790556
122	evg1657952	669.1978889	-12.77313145	3.779625185	-3.379470404	0.000726256	0.066790556
123	evg1313435	672.5655274	-12.7803732	3.779990629	-3.381059494	0.000722069	0.066790556
124	evg170599	648.5256562	12.83912558	3.783930735	3.393065698	0.000691151	0.066790556
125	evg1282359	1250.244074	11.34292938	3.341685818	3.394373379	0.000687858	0.066790556
126	evg173898	660.4776514	12.86547116	3.785248806	3.398844255	0.000676712	0.066790556
127	evg1282135	1237.252775	11.32785429	3.340823195	3.390737442	0.000697048	0.066790556
128	evg11111988	627.7395775	12.79212902	3.781585741	3.382742029	0.00071766	0.066790556
129	evg11052027	617.3465381	12.76804388	3.780387176	3.377443442	0.00073163	0.066790556
130	evg11019367	1491.324027	10.59696565	3.133149011	3.382209276	0.000719053	0.066790556
131	evg1316398	639.1719207	12.81816637	3.782883924	3.388464101	0.000702852	0.066790556
132	evg172614	609.0321066	12.74848199	3.779415363	3.373135993	0.000743172	0.067330291
133	evg1437080	606.6560301	-12.631581	3.772519476	-3.348314324	0.000813047	0.067933218
134	evg11067278	2675.059994	-10.00626572	2.988608251	-3.348135615	0.000813572	0.067933218
135	evg1313148	2614.176248	10.08442229	2.994146469	3.368045749	0.00075703	0.067933218
136	evg158354	2098.720056	10.08950587	3.012616631	3.349083903	0.000810792	0.067933218
137	evg1402103	587.2067239	12.69583322	3.776807469	3.361525131	0.000775133	0.067933218
138	evg11106912	566.4206452	12.64383959	3.774243456	3.350032859	0.00080802	0.067933218
139	evg11279563	559.1455177	12.6251899	3.773326654	3.345904306	0.000820147	0.067933218
140	evg192028	580.9709003	12.68043094	3.776046709	3.358123433	0.000784736	0.067933218
141	evg11049555	569.538557	12.6517591	3.77463324	3.351785008	0.000802923	0.067933218
142	evg1404097	4854.164518	9.83954973	2.937057963	3.350138082	0.000807713	0.067933218
143	evg11081932	573.6957728	12.66225127	3.775150071	3.354105409	0.00079622	0.067933218
144	evg1830420	557.0669098	12.61981683	3.77306281	3.34471422	0.000823674	0.067933218
145	evg149050	1227.302266	-11.20487095	3.333261168	-3.361534061	0.000775108	0.067933218
146	evg174152	542.5166547	12.58163438	3.771191686	3.33624897	0.000849171	0.069556394
147	evg11594796	574.4229183	-12.5528176	3.768599169	-3.330897513	0.000865665	0.0701201
148	evg170551	531.6039634	12.55231938	3.769759776	3.329739856	0.000869272	0.0701201
149	evg11384285	478.5994626	12.4007892	3.7624278	3.295954065	0.000980881	0.0701201
150	evg1254257	522.7698799	12.528144	3.768582061	3.324365451	0.0008862	0.0701201
151	evg160034	1768.221404	9.842050685	2.996054165	3.285004256	0.001019808	0.0701201
152	evg11069803	486.9138941	12.42563662	3.763621655	3.301510554	0.000961657	0.0701201
153	evg1193939	494.1890217	12.4470325	3.764652411	3.306289969	0.000945402	0.0701201
154	evg11006055	492.6300657	12.44247431	3.764432608	3.305272162	0.000948842	0.0701201
155	evg11034751	3167.774527	-9.764485629	2.951124261	-3.308734152	0.000937188	0.0701201
156	evg1313010	99620.52139	-9.512989772	2.88066744	-3.302356128	0.000958763	0.0701201
157	evg1273367	471.843987	12.38028073	3.76144505	3.291362911	0.000997032	0.0701201
158	evg167350	515.4947523	12.50792611	3.767599374	3.319866278	0.000900606	0.0701201
159	evg173435	500.9444972	12.46661993	3.765598217	3.310661205	0.000930758	0.0701201
160	evg11047596	973.2695755	10.98147848	3.321015697	3.306662622	0.000944145	0.0701201
161	evg1283892	489.5121539	12.43331448	3.763991251	3.303226191	0.000955793	0.0701201
162	evg11085462	467.1671193	12.36590982	3.760757853	3.288143057	0.001008506	0.0701201
163	evg11182284	472.883291	12.38345492	3.761596997	3.2920738	0.000994515	0.0701201
164	evg174738	462.4902516	12.35139432	3.760064969	3.284888539	0.001020227	0.0701201
165	evg157017	6714.287199	9.679350103	2.913766211	3.321937796	0.000893946	0.0701201
166	evg11046919	503.0231051	12.47259372	3.765887077	3.311993552	0.000926337	0.0701201
167	evg11097849	468.2064232	12.36911575	3.760911052	3.288861551	0.001005935	0.0701201
168	evg1302127	498.8658894	12.4606213	3.765308347	3.309322944	0.000935219	0.0701201
169	evg11198648	2620.893163	9.824833342	2.964362457	3.314315805	0.000918677	0.0701201
170	evg11019405	7432.14875	-9.553962603	2.902195241	-3.291977903	0.000994854	0.0701201
171	evg171426	473.4029429	12.3850394	3.761672867	3.292428618	0.000993261	0.0701201
172	evg1215551	1836.295812	9.896607814	2.999840455	3.29904472	0.000970145	0.0701201
173	evg1309376	506.5890561	-12.37152485	3.759680835	-3.29057848	0.000999816	0.0701201
174	evg11046539	1277.855405	-10.26256913	3.111712366	-3.298045553	0.000973603	0.0701201
175	evg11043553	8300.514732	9.487571724	2.8932882	3.279165803	0.001041144	0.070263952
176	evg11270744	3630.661403	-9.598478696	2.927499516	-3.278729388	0.001042756	0.070263952
177	evg11097066	452.6168642	12.32026229	3.758583154	3.277900685	0.001045822	0.070263952
178	evg1280581	455.734776	12.33016623	3.759053924	3.280124861	0.001037612	0.070263952
179	evg1222080	445.3417367	12.29688522	3.757474347	3.272646488	0.001065456	0.071183205
180	evg11079891	439.625565	12.27824803	3.756592805	3.26845327	0.00108137	0.071638031
181	evg11510172	438.5862611	12.27483343	3.756431532	3.267684591	0.001084311	0.071638031
182	evg1282747	434.4290453	12.26109364	3.755783353	3.26459023	0.001096225	0.071638031
183	evg11062385	435.4683493	12.26454087	3.755945863	3.265366787	0.001093224	0.071638031
184	evg11094426	431.3111335	12.25070223	3.755293945	3.26224855	0.001105322	0.071839912
185	evg11188158	427.1539178	12.23672955	3.754636983	3.259097912	0.001117671	0.071920712
186	evg11399	2109.296718	-9.663086977	2.965170401	-3.258863968	0.001118593	0.071920712
187	evg11087208	419.3591382	12.21016033	3.753391341	3.253100788	0.00114153	0.072088399
188	evg11079890	421.9573981	12.21907122	3.753808581	3.255113028	0.001133472	0.072088399
189	evg173705	421.4377461	12.21729344	3.753725296	3.254711646	0.001135075	0.072088399
190	evg11111643	416.2412264	12.1993941	3.752887946	3.250668359	0.001151341	0.072088399
191	evg160728	1127.273853	-10.08152934	3.100282398	-3.251810012	0.001146726	0.072088399
192	evg11184570	445.0093797	-12.18454941	3.750661992	-3.248639691	0.001159583	0.072212649
193	evg1272786	410.0054028	12.17761757	3.751872181	3.245744252	0.00117144	0.072212649
194	evg11081265	411.5643587	12.1830926	3.752127254	3.246982783	0.001166354	0.072212649
195	evg11063895	405.3285351	12.1610667	3.751102382	3.241998075	0.001186948	0.072793405
196	evg164391	402.7302753	12.15178906	3.750671718	3.239896738	0.00119573	0.072942905
197	evg1192865	1004.929785	10.02702344	3.097467309	3.237168446	0.001207221	0.072942905
198	evg1419071	399.0927115	12.13869932	3.749915936	3.237059052	0.001207684	0.072942905
199	evg1457585	427.2090046	-12.12565722	3.747715817	-3.235479372	0.001214387	0.072979142
200	evg163533	380.3852406	12.06943795	3.746736207	3.221320447	0.001276014	0.073128118
201	evg1538721	389.2193241	12.10255941	3.748252324	3.228853972	0.001242873	0.073128118
202	evg11028542	387.1407162	12.09483426	3.747897969	3.227098058	0.001250526	0.073128118
203	evg11046966	382.4638485	12.07729992	3.747095331	3.223109865	0.001268069	0.073128118
204	evg1774062	421.4359099	-12.1060289	3.746790941	-3.231039333	0.00123341	0.073128118
205	evg1321064	382.4638485	12.07729992	3.747095331	3.223109865	0.001268069	0.073128118
206	evg11096670	379.8655887	12.06746575	3.746646194	3.220871447	0.001278015	0.073128118
207	evg11093356	382.4638485	12.07729992	3.747095331	3.223109865	0.001268069	0.073128118
208	evg11107811	973.2310147	9.980738516	3.094568563	3.225243944	0.001258654	0.073128118
209	evg1189336	416.6249977	-12.08946547	3.746012476	-3.227289164	0.001249691	0.073128118
210	evg11141871	64414.54124	9.195324304	2.857301666	3.21818463	0.001290047	0.073465133
211	evg1265689	356.4812501	11.97580461	3.742496638	3.199950667	0.001374511	0.073873747
212	evg168200	361.6777698	11.99668296	3.743435841	3.204725142	0.001351915	0.073873747
213	evg11285012	354.4026422	11.96736793	3.742118147	3.198019801	0.001383748	0.073873747
214	evg11189750	362.1974218	11.99875427	3.743529214	3.205198513	0.001349694	0.073873747
215	evg1559360	365.8349855	12.01317078	3.744180069	3.208491728	0.001334331	0.073873747
216	evg11199379	382.467521	-11.96605637	3.740272786	-3.199246967	0.001377871	0.073873747
217	evg11591597	359.5991619	11.98836784	3.743061357	3.202824293	0.00136087	0.073873747
218	evg181529	358.040206	11.98209991	3.742779449	3.201390857	0.001367659	0.073873747
219	evg11505227	368.4332454	12.02338079	3.744642032	3.210822472	0.001323557	0.073873747
220	evg171785	1400.307811	9.505086895	2.973364924	3.196744139	0.001389882	0.073873747
221	evg11052322	1413.29911	9.51842782	2.974265698	3.200261439	0.00137303	0.073873747
222	evg175121	371.5511572	12.03553818	3.745193194	3.213596082	0.001310839	0.073873747
223	evg11177661	359.5991619	11.98836784	3.743061357	3.202824293	0.00136087	0.073873747
224	evg1281797	719.1597631	10.54470575	3.296154406	3.199093385	0.001378605	0.073873747
225	evg1203081	368.4332454	12.02338079	3.744642032	3.210822472	0.001323557	0.073873747
226	evg1441062	312.3108328	11.78496452	3.734089366	3.156047798	0.001599227	0.074144092
227	evg179562	325.302132	11.84376112	3.736643922	3.169625301	0.001526356	0.074144092
228	evg170052	683.8234293	10.47196847	3.292046086	3.180990848	0.001467723	0.074144092
229	evg1254312	792.3921298	9.683848797	3.076013377	3.148181626	0.001642896	0.074144092
230	evg1170764	342.9702989	11.92006309	3.74000716	3.187176542	0.001436691	0.074144092
231	evg11523696	321.6645682	11.82753817	3.735935767	3.165883704	0.001546126	0.074144092
232	evg1269167	302.4374454	11.73861952	3.732099762	3.145312364	0.001659096	0.074144092
233	evg176832	311.7911809	11.78256208	3.7339857	3.155492019	0.001602276	0.074144092
234	evg11107898	311.2715289	11.78015562	3.733881918	3.154935233	0.001605337	0.074144092
235	evg11144123	1660.056674	9.165094251	2.918416691	3.140433742	0.001686979	0.074144092
236	evg11167966	324.2554832	-11.72785591	3.729532771	-3.144591196	0.001663191	0.074144092
237	evg1426819	323.2235242	11.83451321	3.736239933	3.167492833	0.001537595	0.074144092
238	evg1227977	310.7518769	11.77774515	3.733778021	3.154377438	0.001608409	0.074144092
239	evg11269081	846.4359345	9.779145864	3.081959939	3.173028221	0.001508579	0.074144092
240	evg11079278	303.9964013	11.74603686	3.73241673	3.147032529	0.001649366	0.074144092
241	evg11108096	329.4593478	11.86208097	3.737446576	3.173846295	0.001504333	0.074144092
242	evg1177925	322.1842202	11.82986693	3.736037268	3.166421018	0.001543272	0.074144092
243	evg1221620	332.5772596	11.87566978	3.738043953	3.176974357	0.001488202	0.074144092
244	evg178584	340.3720391	11.90909217	3.739520357	3.184657666	0.001449253	0.074144092
245	evg1975883	927.139905	-9.79926845	3.082485896	-3.179014853	0.001477765	0.074144092
246	evg1276259	310.2322249	11.77533064	3.733674007	3.153818629	0.001611492	0.074144092
247	evg1263721	310.7518769	11.77774515	3.733778021	3.154377438	0.001608409	0.074144092
248	evg1755021	2396.846043	9.280154916	2.910473947	3.18853736	0.001429945	0.074144092
249	evg1211979	363.7049633	-11.89348953	3.73695084	-3.182672193	0.001459227	0.074144092
250	evg11093911	307.6339651	11.7631971	3.733152192	3.151009253	0.001627073	0.074144092
251	evg11079273	322.7038722	11.83219194	3.736138657	3.166957393	0.001540429	0.074144092
252	evg11081956	337.7737793	11.89803719	3.739030903	3.182117906	0.001462023	0.074144092
253	evg1859061	306.0750092	11.75586769	3.7328377	3.149311231	0.001636558	0.074144092
254	evg1186601	298.7998817	11.72116264	3.731356005	3.141260878	0.001682221	0.074144092
255	evg173035	316.4680486	11.80404141	3.73491455	3.160458226	0.001575212	0.074144092
256	evg11101478	1668.136068	-9.324097747	2.941800937	-3.169520286	0.001526908	0.074144092
257	evg1274358	320.6252643	11.82286933	3.735732428	3.164806248	0.001551863	0.074144092
258	evg11132562	88729.5875	9.042890256	2.845284018	3.178203019	0.001481909	0.074144092
259	evg11078910	1081.127657	-9.435528185	2.999023594	-3.146200051	0.001654068	0.074144092
260	evg1199084	772.6453551	9.647396259	3.073741835	3.138648845	0.001697287	0.074144092
261	evg1256143	321.1449163	11.82520564	3.735834154	3.165345449	0.001548989	0.074144092
262	evg183474	310.7518769	11.77774515	3.733778021	3.154377438	0.001608409	0.074144092
263	evg178203	329.4593478	11.86208097	3.737446576	3.173846295	0.001504333	0.074144092
264	evg11029793	324.2628281	11.83914457	3.736442151	3.168560919	0.001531956	0.074144092
265	evg1841126	300.3588376	11.72867004	3.731675474	3.143003759	0.001672237	0.074144092
266	evg170458	296.7212738	11.71109161	3.730928367	3.138921593	0.001695708	0.074144092
267	evg1976487	324.7365744	-11.72999477	3.729627001	-3.145085224	0.001660385	0.074144092
268	evg11110612	334.6558674	11.8846584	3.738440027	3.179042145	0.001477626	0.074144092
269	evg1801382	303.4767494	11.74356865	3.732311193	3.146460207	0.001652597	0.074144092
270	evg1583775	1612.287253	9.386357353	2.94650679	3.185588231	0.0014446	0.074144092
271	evg176188	345.0489068	11.92878015	3.740394708	3.189176832	0.001426786	0.074144092
272	evg11090443	296.7212738	11.71109161	3.730928367	3.138921593	0.001695708	0.074144092
273	evg11037137	772.1257031	9.646424433	3.073681301	3.138394481	0.001698761	0.074144092
274	evg11546683	332.5772596	11.87566978	3.738043953	3.176974357	0.001488202	0.074144092
275	evg1452836	279.0531069	11.62252455	3.727214567	3.11828695	0.001819056	0.074568867
276	evg1302365	278.5334549	11.61983551	3.727103167	3.117658671	0.001822938	0.074568867
277	evg1626843	271.2583273	11.58165299	3.725530311	3.108726014	0.001878959	0.074568867
278	evg164855	564.8231286	10.19593381	3.27658288	3.111758249	0.001859767	0.074568867
279	evg1860741	3716.973208	8.912482938	2.85938095	3.116927438	0.001827465	0.074568867
280	evg1253585	275.4155431	11.60359515	3.726432123	3.113861939	0.001846559	0.074568867
281	evg1281823	292.0444061	11.68817141	3.729959114	3.133592368	0.001726806	0.074568867
282	evg11068761	271.7779793	11.58441408	3.725643482	3.109372686	0.001874851	0.074568867
283	evg1275187	279.5727588	11.62520858	3.727325842	3.118913955	0.00181519	0.074568867
284	evg1265033	282.6906706	11.64120877	3.727990859	3.122649496	0.001792311	0.074568867
285	evg11409923	296.8332836	-11.60038087	3.72399694	-3.115035018	0.001839231	0.074568867
286	evg182216	270.7386754	11.57888661	3.725417013	3.108077987	0.001883084	0.074568867
287	evg163930	282.6906706	11.64120877	3.727990859	3.122649496	0.001792311	0.074568867
288	evg11039525	801.094005	-9.588202288	3.069209948	-3.123996875	0.001784124	0.074568867
289	evg11063267	738.3483252	9.581808766	3.069659752	3.121456298	0.00179959	0.074568867
290	evg169677	765.8898795	9.634711164	3.072951811	3.135327775	0.001716622	0.074568867
291	evg11079060	3770.49736	8.933151757	2.860905711	3.122490798	0.001793277	0.074568867
292	evg1399254	271.7779793	11.58441408	3.725643482	3.109372686	0.001874851	0.074568867
293	evg173687	279.0531069	11.62252455	3.727214567	3.11828695	0.001819056	0.074568867
294	evg1518824	279.0531069	11.62252455	3.727214567	3.11828695	0.001819056	0.074568867
295	evg11087890	274.8958911	11.60087057	3.72631984	3.113224592	0.001850551	0.074568867
296	evg167818	273.8565872	11.5954059	3.726094895	3.111945946	0.001858585	0.074568867
297	evg1285138	278.5334549	11.61983551	3.727103167	3.117658671	0.001822938	0.074568867
298	evg1570646	591.8450309	10.26340928	3.280341631	3.128762316	0.001755442	0.074568867
299	evg156041	282.6906706	11.64120877	3.727990859	3.122649496	0.001792311	0.074568867
300	evg153153	1027.726531	-9.362340868	2.99418548	-3.126840649	0.001766957	0.074568867
301	evg166520	297.3143748	-11.60271717	3.724096925	-3.11557873	0.001835843	0.074568867
302	evg1295047	288.9264943	11.67268644	3.729307463	3.129987687	0.001748136	0.074568867
303	evg1311483	895.2446588	9.274389832	2.989084984	3.102752141	0.001917301	0.074680025
304	evg199734	265.0225037	11.54810103	3.72416229	3.100858698	0.001929603	0.074680025
305	evg11506498	285.7681855	-11.54557462	3.721668059	-3.10225803	0.001920505	0.074680025
306	evg11182562	285.7681855	-11.54557462	3.721668059	-3.10225803	0.001920505	0.074680025
307	evg1260087	555.4693931	10.1718217	3.275243473	3.10566887	0.001898492	0.074680025
308	evg11414600	265.0225037	11.54810103	3.72416229	3.100858698	0.001929603	0.074680025
309	evg1532094	267.1011116	11.55937194	3.724620346	3.103503409	0.00191244	0.074680025
310	evg1254923	261.9045919	11.53102782	3.723471345	3.096848814	0.001955896	0.075002564
311	evg1963193	4968.025222	8.807242639	2.843915192	3.096872461	0.00195574	0.075002564
312	evg1174726	260.865288	11.52529155	3.723239998	3.095500574	0.00196481	0.075002564
313	evg11019132	8224.199342	-8.776705058	2.835173154	-3.095650453	0.001963817	0.075002564
314	evg1210377	260.345636	11.52241484	3.723124131	3.094824248	0.001969296	0.075002564
315	evg11048214	258.7866801	11.51375013	3.722775753	3.092786376	0.001982868	0.075214216
316	evg11087188	258.2670281	11.51085029	3.722659369	3.092104099	0.001987431	0.075214216
317	evg11071630	273.7409049	-11.48354181	3.719071883	-3.087743978	0.002016821	0.075846438
318	evg173113	255.6687683	11.49626302	3.7220755	3.088670022	0.002010546	0.075846438
319	evg11066120	251.5115526	11.47261216	3.721134556	3.08309522	0.002048596	0.076799871
320	evg1356967	243.1971211	11.4241145	3.719227684	3.071636229	0.00212889	0.076977754
321	evg165908	1801.844539	8.867730553	2.881021951	3.077980905	0.002084083	0.076977754
322	evg1582808	1286.149638	-8.948257724	2.91568553	-3.069006459	0.002147719	0.076977754
323	evg1603226	249.4329447	11.46063973	3.720660962	3.080269836	0.002068131	0.076977754
324	evg11185235	260.2703507	-11.41074346	3.716081976	-3.070638252	0.002136018	0.076977754
325	evg152436	2330.791484	-8.805717295	2.866258845	-3.072198908	0.002124881	0.076977754
326	evg180385	262.6758069	-11.42401551	3.716622343	-3.073762803	0.002113774	0.076977754
327	evg1246296	243.716773	11.42719384	3.71934784	3.072364923	0.002123699	0.076977754
328	evg11063457	267.4867191	-11.45019883	3.71769463	-3.079919134	0.002070568	0.076977754
329	evg1275366	247.3543368	11.44856711	3.720185286	3.077418524	0.002088019	0.076977754
330	evg11085067	241.1185132	11.41173099	3.718745761	3.068704269	0.002149893	0.076977754
331	evg1992912	261.7136244	-11.41872134	3.716406535	-3.072516752	0.002122619	0.076977754
332	evg1120083	247.3543368	11.44856711	3.720185286	3.077418524	0.002088019	0.076977754
333	evg1862160	1589.865097	8.87982996	2.888967606	3.073703541	0.002114194	0.076977754
334	evg1289357	241.1185132	11.41173099	3.718745761	3.068704269	0.002149893	0.076977754
335	evg1534051	240.0792093	11.40549915	3.71850402	3.067227865	0.002160541	0.077128085
336	evg1373953	236.9612974	11.38664045	3.717775685	3.062756178	0.002193087	0.078056916
337	evg181365	234.3630376	11.37073433	3.717165182	3.058980104	0.002220919	0.078347995
338	evg176745	235.4023415	11.37711784	3.71740977	3.060496029	0.002209707	0.078347995
339	evg11393825	234.3630376	11.37073433	3.717165182	3.058980104	0.002220919	0.078347995
340	evg11005611	673.6048314	-9.337783282	3.053533663	-3.058025328	0.002228007	0.078366885
341	evg164571	1151.355958	8.899724991	2.912863281	3.055318472	0.002248217	0.078845811
342	evg11090535	228.646866	11.33511104	3.715810764	3.050508156	0.002284545	0.07916785
343	evg1721013	229.1665179	11.33838612	3.715934532	3.051287911	0.00227862	0.07916785
344	evg11478136	228.127214	11.33182852	3.715686869	3.049726448	0.002290499	0.07916785
345	evg11077636	477.001946	9.951906839	3.263131434	3.049802633	0.002289918	0.07916785
346	evg160583	780.9212258	9.076946174	2.976148324	3.049897111	0.002289198	0.07916785
347	evg187501	1125.373359	8.866725421	2.91057395	3.046383832	0.00231612	0.079822692
348	evg1232868	225.0093022	11.31197494	3.714940836	3.044994643	0.002326845	0.079961879
349	evg1987294	939.8961673	8.928950269	2.934355121	3.042900365	0.002343099	0.080289744
350	evg11094093	222.4110423	11.29521901	3.714315682	3.040995966	0.00235797	0.080568463
351	evg11111653	220.3324345	11.28167271	3.713813316	3.037759777	0.002383439	0.080746583
352	evg11604778	220.3324345	11.28167271	3.713813316	3.037759777	0.002383439	0.080746583
353	evg1228228	220.8520864	11.28507123	3.713939093	3.03857197	0.002377023	0.080746583
354	evg1213957	218.7734786	11.27142887	3.713247729	3.035463748	0.002401661	0.081134076
355	evg11078119	587.1296024	9.250705464	3.049183066	3.033830788	0.002414698	0.081344723
356	evg1563687	216.6948707	11.25765626	3.712746543	3.032163959	0.002428073	0.081368579
357	evg11068608	232.3670599	-11.24714188	3.709422095	-3.032046932	0.002429014	0.081368579
358	evg156272	2971.792286	8.588940569	2.835335293	3.0292504	0.002451614	0.081896231
359	evg11093790	213.5769589	11.23674763	3.711991127	3.027148299	0.002468728	0.082238215
360	evg11095819	213.0573069	11.2332332	3.711864804	3.026304511	0.002475628	0.082239002
361	evg1312922	37384.22899	8.480137816	2.802989304	3.025390715	0.002483121	0.082259409
362	evg11605876	211.498351	11.22263827	3.711485126	3.023759462	0.002496548	0.082475755
363	evg1249753	225.1506916	-11.20162827	3.707700052	-3.021179736	0.002517918	0.082952581
364	evg1518762	208.9000912	11.20480528	3.710849985	3.019471368	0.002532162	0.082964736
365	evg1383499	208.9000912	11.20480528	3.710849985	3.019471368	0.002532162	0.082964736
366	evg11067728	436.9887444	9.825376222	3.256260725	3.017380073	0.002549699	0.083084063
367	evg11100790	207.8607872	11.1976099	3.710595119	3.017739619	0.002546676	0.083084063
368	evg11574991	416.2026657	9.754987881	3.252474656	2.999251005	0.002706442	0.083633965
369	evg194	21530.13037	-8.415242957	2.799459077	-3.006024637	0.002646876	0.083633965
370	evg11550644	199.0267038	11.13495536	3.708410832	3.00262184	0.002676648	0.083633965
371	evg1520900	201.1053117	11.14994428	3.708927586	3.006244802	0.00264496	0.083633965
372	evg1554759	204.7428754	11.1758059	3.709827805	3.012486425	0.00259117	0.083633965
373	evg168756	422.9581413	9.778242908	3.253722473	3.005247986	0.002653644	0.083633965
374	evg11545731	197.9873998	11.12740209	3.708151834	3.000794624	0.002692761	0.083633965
375	evg1389068	197.4677479	11.12361057	3.708022183	2.99987703	0.002700886	0.083633965
376	evg11574240	199.5463557	11.13871721	3.708540176	3.003531493	0.002668659	0.083633965
377	evg1260596	202.6642676	11.16108465	3.709314043	3.008934945	0.002621652	0.083633965
378	evg1294909	200.5856597	11.14621162	3.708798554	3.005342959	0.002652815	0.083633965
379	evg11089092	199.0267038	11.13495536	3.708410832	3.00262184	0.002676648	0.083633965
380	evg180923	197.9873998	11.12740209	3.708151834	3.000794624	0.002692761	0.083633965
381	evg176892	198.5070518	11.13118367	3.708281384	3.001709556	0.002684682	0.083633965
382	evg1317085	3357.778016	8.516997461	2.82585239	3.013956953	0.002578644	0.083633965
383	evg11088379	204.7428754	11.1758059	3.709827805	3.012486425	0.00259117	0.083633965
384	evg11126757	201.6249636	11.1536673	3.709056512	3.007144071	0.002637147	0.083633965
385	evg1546448	707.6502983	8.934530843	2.966843798	3.011459804	0.002599948	0.083633965
386	evg1281254	418.2812736	9.762183282	3.25286042	3.00110734	0.002689997	0.083633965
387	evg1239652	417.2419696	9.758590067	3.252667742	3.000180419	0.002698197	0.083633965
388	evg1777909	196.4284439	11.11599752	3.707762581	2.998033794	0.002717275	0.083752311
389	evg1269403	193.3105321	11.09291429	3.706981435	2.992438589	0.002767583	0.085083625
390	evg1980004	10157.76739	8.361491551	2.798423822	2.98792895	0.002808748	0.08597214
391	evg177228	190.7122723	11.07339206	3.706327912	2.987698965	0.002810863	0.08597214
392	evg11429439	186.0354046	11.03757219	3.705146132	2.978984309	0.002892056	0.086268847
393	evg1213104	186.5550565	11.04159638	3.705277766	2.979964547	0.002882817	0.086268847
394	evg1318019	203.0204954	-11.05236612	3.702266402	-2.985297361	0.002833028	0.086268847
395	evg1648241	200.6150393	-11.03517089	3.701662735	-2.981138932	0.002871785	0.086268847
396	evg11111405	187.0747085	11.04560937	3.705409321	2.980941757	0.002873634	0.086268847
397	evg11027158	2835.687539	-8.409513176	2.821610877	-2.980394372	0.002878775	0.086268847
398	evg11071735	187.0747085	11.04560937	3.705409321	2.980941757	0.002873634	0.086268847
399	evg174192	516.9765868	9.066806317	3.037939723	2.984524758	0.002840192	0.086268847
400	evg1839190	1022.511649	-8.616569382	2.892518415	-2.978915998	0.002892701	0.086268847
401	evg11269217	188.6336644	11.05758181	3.705803505	2.983855404	0.002846413	0.086268847
402	evg11188596	392.2986752	9.669553596	3.247917536	2.977154896	0.00290937	0.086374864
403	evg182990	184.9961006	11.02948998	3.704882634	2.977014677	0.002910701	0.086374864
404	evg11588893	184.4764487	11.02543183	3.704750772	2.976025246	0.002920108	0.08643954
405	evg1520909	183.9567967	11.02136223	3.704618838	2.975032713	0.002929573	0.08650559
406	evg11102358	196.2852183	-11.00369336	3.700570247	-2.973512899	0.00294412	0.086721022
407	evg1537129	182.3978408	11.00908411	3.704222611	2.972036312	0.002958317	0.086925092
408	evg11431684	181.3585369	11.00084025	3.703958121	2.970022848	0.002977776	0.08728241
409	evg1741881	179.799581	10.98838546	3.703560909	2.966978464	0.00300742	0.08750788
410	evg1997751	410.8904638	-9.625024525	3.243974281	-2.967047113	0.003006749	0.08750788
411	evg11103533	180.3192329	10.99254901	3.703693375	2.967996511	0.002997477	0.08750788
412	evg11176661	917.5125719	8.571424644	2.890068508	2.965820575	0.003018765	0.087568776
413	evg1549365	379.307376	9.620908561	3.245342871	2.964527615	0.00303148	0.087568776
414	evg11453711	178.760277	10.98002212	3.703295802	2.964932512	0.003027493	0.087568776
415	evg11167332	24022.85862	-8.253253474	2.786098462	-2.962297847	0.003053522	0.087781431
416	evg1960241	488.9153805	8.986138755	3.033046312	2.962743668	0.003049104	0.087781431
417	evg11460804	189.5499412	-10.95332096	3.69885676	-2.961272003	0.003063712	0.087863156
418	evg1262005	176.1620172	10.95889918	3.702632084	2.959759148	0.003078796	0.087874286
419	evg11085637	189.06885	-10.94965473	3.698733757	-2.960379267	0.003072605	0.087874286
420	evg1328516	175.6423652	10.95463723	3.702499192	2.958714279	0.003089254	0.087962825
421	evg11029636	4084.466305	-8.291746359	2.803225819	-2.957930219	0.003097122	0.0879774
422	evg1233850	174.6030613	10.94607535	3.702233276	2.956614168	0.003110371	0.088144365
423	evg157386	174.0834093	10.94177529	3.702100255	2.955558881	0.003121031	0.08823738
424	evg1965366	12786.24233	8.2173109	2.785285901	2.9502576	0.003175091	0.088933016
425	evg11071832	171.4851495	10.92008057	3.701434606	2.950229232	0.003175382	0.088933016
426	evg1218792	172.5244534	10.92879765	3.701700966	2.952371828	0.00315343	0.088933016
427	evg1675381	171.4851495	10.92008057	3.701434606	2.950229232	0.003175382	0.088933016
428	evg1838850	183.2957553	-10.9049174	3.697252007	-2.949465545	0.003183241	0.088944801
429	evg11068701	168.8868896	10.89805463	3.700768251	2.944808723	0.003231544	0.089046156
430	evg1839784	360.5999051	9.547846107	3.24150521	2.94549769	0.003224356	0.089046156
431	evg11088194	170.4458455	10.91131051	3.701168133	2.9480721	0.003197625	0.089046156
432	evg1210084	168.8868896	10.89805463	3.700768251	2.944808723	0.003231544	0.089046156
433	evg1356132	182.3335729	-10.89732442	3.697004092	-2.94760951	0.003202413	0.089046156
434	evg1432668	181.8524817	-10.89351289	3.696880041	-2.946677407	0.003212081	0.089046156
435	evg11111177	385.8737203	-9.534282815	3.239107924	-2.943490319	0.00324534	0.089220731
436	evg1235900	166.8082818	10.88018852	3.700030456	2.940567287	0.003276118	0.089860321
437	evg11053980	354.8837335	9.524762811	3.240300427	2.939469048	0.003287751	0.089973032
438	evg11108634	177.5226607	-10.85874826	3.695560068	-2.938322761	0.003299933	0.09010022
439	evg11022733	3280.889723	-8.227016063	2.801469791	-2.936678486	0.003317479	0.090372951
440	evg11451518	176.079387	-10.84697135	3.695193556	-2.935427113	0.003330889	0.090532037
441	evg135890	617.8368104	-8.626740974	2.945740175	-2.928547822	0.003405494	0.090930104
442	evg1439152	486.4603463	-8.867353869	3.024490037	-2.93185091	0.003369485	0.090930104
443	evg11066319	1101.392247	8.348901091	2.850944371	2.928468607	0.003406362	0.090930104
444	evg1274204	162.131414	10.83916192	3.698856059	2.930409226	0.003385159	0.090930104
445	evg182578	172.7117485	-10.81911215	3.694336647	-2.928566936	0.003405285	0.090930104
446	evg11102471	163.170718	10.8483803	3.699117028	2.932694537	0.003360343	0.090930104
447	evg1742986	172.7117485	-10.81911215	3.694336647	-2.928566936	0.003405285	0.090930104
448	evg11086347	162.651066	10.84377847	3.698986539	2.931553915	0.003372708	0.090930104
449	evg181204	160.0528062	10.82054654	3.698334288	2.925789206	0.003435837	0.091512627
450	evg11194032	1474.90633	8.255331051	2.826127984	2.921074735	0.003488261	0.092088561
451	evg176338	157.9741983	10.80168782	3.697812916	2.921101761	0.003487959	0.092088561
452	evg1721852	158.4938503	10.80642566	3.69794321	2.922280048	0.00347479	0.092088561
453	evg1303351	157.9741983	10.80168782	3.697812916	2.921101761	0.003487959	0.092088561
454	evg1726003	156.9348944	10.7921652	3.697552447	2.918732148	0.003514581	0.09237554
455	evg1216579	156.9348944	10.7921652	3.697552447	2.918732148	0.003514581	0.09237554
456	evg1255144	154.3366345	10.76807997	3.696902149	2.912730587	0.003582836	0.092666497
457	evg1257754	154.3366345	10.76807997	3.696902149	2.912730587	0.003582836	0.092666497
458	evg171397	154.3366345	10.76807997	3.696902149	2.912730587	0.003582836	0.092666497
459	evg1518654	165.4953801	-10.75753821	3.692494558	-2.913352489	0.003575707	0.092666497
460	evg1251739	155.3759385	10.77776236	3.6971621	2.915144663	0.003555237	0.092666497
461	evg11203909	1715.514372	-8.224450162	2.819562286	-2.916924448	0.003535014	0.092666497
462	evg1635550	165.0142889	-10.75333831	3.692371579	-2.912312068	0.00358764	0.092666497
463	evg1864837	165.9764714	-10.76172592	3.692617524	-2.914389548	0.003563849	0.092666497
464	evg1258291	349.7918787	-9.392452889	3.231608115	-2.90643313	0.00365575	0.092680457
465	evg1380951	162.6088328	-10.73215344	3.69175658	-2.907058796	0.003648446	0.092680457
466	evg1265074	150.6990707	10.73367049	3.695994617	2.904135855	0.003682683	0.092680457
467	evg11092251	324.7439193	9.396538851	3.233680325	2.905834191	0.003662755	0.092680457
468	evg1117591	164.0521065	-10.74490166	3.692125594	-2.910221059	0.003611732	0.092680457
469	evg177921	150.1794188	10.72868716	3.695865319	2.902889103	0.003697375	0.092680457
470	evg1245766	151.7383747	10.7435858	3.696253497	2.906614983	0.003653626	0.092680457
471	evg11103179	151.2187227	10.73863666	3.696124011	2.905377803	0.0036681	0.092680457
472	evg1742044	152.7776786	10.75343343	3.696512727	2.90907518	0.003624997	0.092680457
473	evg11246003	150.1794188	10.72868716	3.695865319	2.902889103	0.003697375	0.092680457
474	evg11083415	418.7623648	8.762211832	3.019613889	2.901765641	0.00371066	0.092680457
475	evg179676	149.6597668	10.72368656	3.695736123	2.901637509	0.003712178	0.092680457
476	evg175268	150.6990707	10.73367049	3.695994617	2.904135855	0.003682683	0.092680457
477	evg1306077	151.7383747	10.7435858	3.696253497	2.906614983	0.003653626	0.092680457
478	evg1210803	151.2187227	10.73863666	3.696124011	2.905377803	0.0036681	0.092680457
479	evg1518747	152.2580267	10.74851801	3.696383071	2.90784743	0.003639258	0.092680457
480	evg1514239	149.1401148	10.71866856	3.695607032	2.900381039	0.003727093	0.092858965
481	evg11367047	148.6204629	10.71363305	3.695478053	2.899119653	0.003742121	0.093039542
482	evg1861781	893.0503687	8.2685255	2.855140135	2.896013894	0.003779357	0.093133818
483	evg1520876	146.541855	10.69331339	3.694963352	2.894024209	0.003803388	0.093133818
484	evg11072674	1759.813325	-8.135395669	2.809666923	-2.895501813	0.003785528	0.093133818
485	evg184556	146.541855	10.69331339	3.694963352	2.894024209	0.003803388	0.093133818
486	evg1436463	156.3546469	-10.67557112	3.690158525	-2.892984421	0.003816002	0.093133818
487	evg181330	315.9098359	9.356689879	3.231649469	2.89532945	0.003787608	0.093133818
488	evg11088499	525.7721095	8.504916615	2.939020767	2.893792624	0.003806194	0.093133818
489	evg1499382	148.1008109	10.70857991	3.695349191	2.897853316	0.003757263	0.093133818
490	evg1306798	694.3688754	-8.379504223	2.896211716	-2.893263699	0.003812611	0.093133818
491	evg1315012	3205.288624	8.052531875	2.784920672	2.891476212	0.003834366	0.093391416
492	evg1105472	153.9491908	-10.65320379	3.689545173	-2.887402996	0.003884364	0.094400589
493	evg1997860	152.9870084	-10.64415884	3.689300171	-2.885143075	0.003912358	0.094400589
494	evg1209273	142.9042912	10.65705042	3.694068141	2.884908999	0.003915268	0.094400589
495	evg1580946	1713.310901	8.092424167	2.804064569	2.885962134	0.003902191	0.094400589
496	evg1275788	143.4239432	10.66228699	3.69419554	2.886227021	0.003898908	0.094400589
497	evg11419302	306.5561004	9.313261582	3.229451491	2.883852446	0.003928428	0.094527299
498	evg1403243	141.3453353	10.6412257	3.69368704	2.880922392	0.003965133	0.094648744
499	evg11147392	427.7672173	-8.681437078	3.013238068	-2.881098964	0.003962912	0.094648744
500	evg11554938	141.3453353	10.6412257	3.69368704	2.880922392	0.003965133	0.094648744
501	evg1813916	397.4566341	8.686700298	3.01514253	2.881024765	0.003963845	0.094648744
502	evg1314586	426.3239436	-8.676549431	3.01294452	-2.879757451	0.003979812	0.094809907
503	evg11085061	506.5449866	8.451019281	2.935567357	2.878836782	0.003991449	0.094898077
504	evg1264470	139.7863794	10.62522548	3.693307726	2.87688605	0.004016206	0.095108529
505	evg1511049	139.7863794	10.62522548	3.693307726	2.87688605	0.004016206	0.095108529
506	evg11094558	139.2667274	10.61985239	3.693181717	2.875529341	0.004033507	0.095329456
507	evg11069887	298.2416689	9.273529622	3.227455105	2.873325676	0.004061752	0.095529045
508	evg1197897	137.7077715	10.603612	3.692805078	2.871424778	0.00408626	0.095529045
509	evg1874784	138.2274235	10.6090458	3.692930386	2.872798752	0.004068532	0.095529045
510	evg1606146	417.1832104	-8.645203757	3.011064916	-2.871144926	0.00408988	0.095529045
511	evg1199812	137.7077715	10.603612	3.692805078	2.871424778	0.00408626	0.095529045
512	evg1257485	138.2274235	10.6090458	3.692930386	2.872798752	0.004068532	0.095529045
513	evg1277987	137.1881196	10.59815766	3.692680019	2.870044955	0.004104134	0.095675134
514	evg11455990	136.1488156	10.58718672	3.69237564	2.867310303	0.004139769	0.095759182
515	evg1449294	1518.748063	-8.048069614	2.806331015	-2.867826202	0.004133025	0.095759182
516	evg1394897	136.6684676	10.59268262	3.692503258	2.8686996	0.00412163	0.095759182
517	evg162885	1020.664406	-8.127061688	2.834281719	-2.86741492	0.004138401	0.095759182
518	evg1232748	134.5898597	10.57057226	3.691994584	2.863106113	0.0041951	0.095806778
519	evg1544376	135.1095117	10.5761317	3.692121294	2.864513611	0.004176502	0.095806778
520	evg11433839	3739.197051	-7.948977782	2.774219864	-2.865302021	0.004166117	0.095806778
521	evg11094259	134.5898597	10.57057226	3.691994584	2.863106113	0.0041951	0.095806778
522	evg11090889	143.8462752	-10.55527944	3.686925974	-2.862894324	0.004197905	0.095806778
523	evg1832931	135.1095117	10.5761317	3.692121294	2.864513611	0.004176502	0.095806778
524	evg179192	135.6291637	10.5816698	3.692248316	2.865914991	0.004158059	0.095806778
525	evg1262870	133.5505558	10.5593887	3.691742131	2.860272555	0.004232771	0.096052567
526	evg11089594	133.5505558	10.5593887	3.691742131	2.860272555	0.004232771	0.096052567
527	evg161361	1610.419811	8.00273722	2.797280622	2.860898959	0.004224417	0.096052567
528	evg11291307	133.0309038	10.55376424	3.691616407	2.858846389	0.004251846	0.096302706
529	evg1172379	132.5112519	10.54811776	3.691491031	2.857413894	0.004271085	0.096555587
530	evg192011	130.952296	10.53104451	3.691117084	2.853077882	0.004329801	0.096669733
531	evg1215057	129.912992	10.51954905	3.690869705	2.850154542	0.004369799	0.096669733
532	evg1222065	129.912992	10.51954905	3.690869705	2.850154542	0.004369799	0.096669733
533	evg146626	505.2614646	-8.335737105	2.92684399	-2.848029186	0.004399089	0.096669733
534	evg11515821	129.912992	10.51954905	3.690869705	2.850154542	0.004369799	0.096669733
535	evg1657198	280.573502	9.185280935	3.223073224	2.849851771	0.004373961	0.096669733
536	evg183855	130.952296	10.53104451	3.691117084	2.853077882	0.004329801	0.096669733
537	evg11545750	130.952296	10.53104451	3.691117084	2.853077882	0.004329801	0.096669733
538	evg1415941	685.7477941	8.150097233	2.86084776	2.848839895	0.004387896	0.096669733
539	evg11005357	511.5156505	-8.353539615	2.927992349	-2.852992296	0.004330967	0.096669733
540	evg1208333	130.432644	10.52530823	3.690993196	2.851619517	0.004349713	0.096669733
541	evg1249332	139.9975454	-10.51615393	3.685945296	-2.853041239	0.0043303	0.096669733
542	evg11677762	278.4948941	9.174534697	3.222544769	2.846984403	0.004413552	0.096669733
543	evg11314301	139.5164542	-10.51118778	3.685823526	-2.851788131	0.004347407	0.096669733
544	evg11027371	5675.763659	-7.885219019	2.763562368	-2.853280646	0.004327039	0.096669733
545	evg182753	393.1286493	-8.559305219	3.005941964	-2.847461901	0.004406937	0.096669733
546	evg11189260	128.8736881	10.50796126	3.690623958	2.847204531	0.004410502	0.096669733
547	evg11380932	128.3540361	10.50213227	3.690501724	2.845719378	0.004431123	0.096700355
548	evg1261766	128.3540361	10.50213227	3.690501724	2.845719378	0.004431123	0.096700355
549	evg11387816	1109.109905	7.995185579	2.811663243	2.843578654	0.004461	0.097066122
550	evg1230792	126.7950802	10.48450265	3.690137716	2.841222593	0.004494093	0.097066122
551	evg11597054	275.3769823	9.158263744	3.221746829	2.842639174	0.004474169	0.097066122
552	evg11435929	496.6018227	-8.310719083	2.925232146	-2.841045999	0.004496583	0.097066122
553	evg1526305	126.7950802	10.48450265	3.690137716	2.841222593	0.004494093	0.097066122
554	evg1413578	496.6018227	-8.310719083	2.925232146	-2.841045999	0.004496583	0.097066122
555	evg11274153	126.2754282	10.4785779	3.690017316	2.839709683	0.004515461	0.09729801
556	evg11025803	1095.598954	7.977433503	2.810205738	2.838736465	0.004529255	0.097419706
557	evg11005132	1177.096174	-7.969624524	2.809025878	-2.837148844	0.004551839	0.097729692
558	evg1242974	124.7164723	10.46065627	3.6896591	2.835128121	0.004580731	0.098173769
559	evg11365668	123.6771684	10.44858362	3.689422903	2.832037394	0.004625244	0.098950433
560	evg1268742	123.1575164	10.4425092	3.689305628	2.830480924	0.004647808	0.099255606
561	evg11183813	349.1290011	8.49918057	3.004190877	2.829108042	0.004667794	0.099386986
562	evg1377850	122.6378645	10.4364091	3.689188921	2.828916957	0.004670582	0.099386986
563	evg1693194	121.5985605	10.42413095	3.688957267	2.825766253	0.004716767	0.100191503
564	evg11176773	1988.53364	7.836841252	2.774953031	2.824134739	0.004740845	0.10044343
565	evg11143496	1362.393416	-7.890707517	2.7943328	-2.82382525	0.004745425	0.10044343
566	evg1514242	120.5592566	10.41174742	3.688728058	2.822584711	0.004763824	0.100477187
567	evg11778	1247.374053	-7.901005028	2.79908442	-2.822710517	0.004761955	0.100477187
568	evg11064706	835.8500914	7.949486796	2.822045115	2.816924064	0.004848599	0.100568334
569	evg1542675	120.0396046	10.40551556	3.688614407	2.820982193	0.004787686	0.100568334
570	evg1484520	120.0396046	10.40551556	3.688614407	2.820982193	0.004787686	0.100568334
571	evg11382924	127.4891737	-10.38112993	3.682861251	-2.81876759	0.004820841	0.100568334
572	evg1217782	119.5199527	10.39925666	3.688501414	2.819371743	0.004811776	0.100568334
573	evg11166866	434.3133631	8.228382007	2.921286946	2.816697627	0.004852018	0.100568334
574	evg1737277	118.4806487	10.38665682	3.688277465	2.816126746	0.004860649	0.100568334
575	evg1314837	2560.439093	7.786268151	2.764737498	2.816277551	0.004858367	0.100568334
576	evg165214	1748.531553	7.821135774	2.776868385	2.816530959	0.004854536	0.100568334
577	evg1530240	119.0003007	10.3929705	3.688389095	2.817753287	0.004836095	0.100568334
578	evg110197	127.4891737	-10.38112993	3.682861251	-2.81876759	0.004820841	0.100568334
579	evg175244	337.1770058	8.448785787	3.001149853	2.815182913	0.004874948	0.100689985
580	evg182064	117.9609968	10.38031539	3.688166542	2.814492043	0.004885439	0.100732692
581	evg11170051	125.5648088	-10.35918783	3.682406255	-2.813157244	0.004905766	0.100977711
582	evg11004201	887.4021374	-7.924441466	2.819444078	-2.810639703	0.004944312	0.101319554
583	evg11095827	525.2138968	8.087024716	2.877521385	2.81041342	0.00494779	0.101319554
584	evg1293599	358.9711726	-8.427810118	2.998048766	-2.81109841	0.004937268	0.101319554
585	evg173697	521.576333	8.076961143	2.876853818	2.807567452	0.004991722	0.101351459
586	evg1218859	115.8823889	10.35466719	3.687730263	2.807870003	0.004987035	0.101351459
587	evg1280656	252.5122957	9.032982422	3.215695692	2.80902899	0.004969117	0.101351459
588	evg11565956	115.8823889	10.35466719	3.687730263	2.807870003	0.004987035	0.101351459
589	evg1613135	116.4020409	10.36112211	3.687838185	2.809538161	0.004961264	0.101351459
590	evg1522001	114.8430849	10.34167004	3.687516826	2.804507892	0.005039345	0.101457124
591	evg179997	114.8430849	10.34167004	3.687516826	2.804507892	0.005039345	0.101457124
592	evg1395734	114.8430849	10.34167004	3.687516826	2.804507892	0.005039345	0.101457124
593	evg1452178	912.720022	7.883499586	2.809421681	2.806093381	0.005014616	0.101457124
594	evg149665	122.6782614	-10.32563595	3.681736673	-2.804555803	0.005038596	0.101457124
595	evg1445177	1401.881457	-7.806032919	2.784584888	-2.803302192	0.005058225	0.101666072
596	evg11278479	1191.137795	7.807839534	2.78863481	2.799878817	0.005112179	0.10238712
597	evg1234180	113.284129	10.3219521	3.687202983	2.799398934	0.005119784	0.10238712
598	evg148387	2231.591208	-7.739471853	2.764556654	-2.799534544	0.005117634	0.10238712
599	evg1418332	120.7538966	-10.30282653	3.681299885	-2.798692542	0.005130997	0.102440052
600	evg11052030	321.0677948	8.377951255	2.997113522	2.795339981	0.005184516	0.102651702
601	evg1200749	119.7917141	-10.29128514	3.681084646	-2.795720863	0.005178411	0.102651702
602	evg1527676	112.2448251	10.30865548	3.6869982	2.795948063	0.005174772	0.102651702
603	evg11193217	112.2448251	10.30865548	3.6869982	2.795948063	0.005174772	0.102651702
604	evg1279580	119.7917141	-10.29128514	3.681084646	-2.795720863	0.005178411	0.102651702
605	evg1443137	5560.156704	7.656468809	2.743341913	2.790927654	0.005255722	0.103889549
606	evg1193796	237.4423887	8.944032669	3.211372191	2.785112449	0.005350916	0.104051395
607	evg1625355	109.1269133	10.26801409	3.68640712	2.785371708	0.005346639	0.104051395
608	evg148031	256.9412729	-8.946627352	3.208955698	-2.788018345	0.005303154	0.104051395
609	evg1646785	109.1269133	10.26801409	3.68640712	2.785371708	0.005346639	0.104051395
610	evg11089122	116.9051668	-10.25609642	3.680452755	-2.786639879	0.005325763	0.104051395
611	evg1252426	109.1269133	10.26801409	3.68640712	2.785371708	0.005346639	0.104051395
612	evg11081603	433.5788727	-8.114266866	2.912540229	-2.785975893	0.005336684	0.104051395
613	evg1263634	109.1269133	10.26801409	3.68640712	2.785371708	0.005346639	0.104051395
614	evg11388569	109.1269133	10.26801409	3.68640712	2.785371708	0.005346639	0.104051395
615	evg1442690	402.0949411	8.116797623	2.914301284	2.785160776	0.005350119	0.104051395
616	evg176926	108.6072613	10.26112781	3.686312246	2.783575325	0.005376338	0.104376011
617	evg1419582	115.4618931	-10.23817487	3.680145256	-2.782002927	0.005402455	0.10461899
618	evg1742393	108.0876094	10.2542085	3.686218479	2.781769056	0.00540635	0.10461899
619	evg1242535	107.5679574	10.24725584	3.686125844	2.779952795	0.00543668	0.104866544
620	evg1738670	949.5767509	7.770191888	2.794910994	2.780121408	0.005433858	0.104866544
621	evg1299153	113.056437	-10.20780183	3.679646635	-2.774125572	0.005535031	0.104902431
622	evg1239006	106.5286535	10.23324919	3.685944077	2.776289866	0.005498316	0.104902431
623	evg11109673	107.0483054	10.24026951	3.686034367	2.778126434	0.005467334	0.104902431
624	evg1222567	106.0090015	10.22619453	3.685855001	2.77444298	0.005529633	0.104902431
625	evg1274556	329.6246081	-8.30439523	2.990894011	-2.776559517	0.005493758	0.104902431
626	evg1535275	248.7627222	-8.89986375	3.206713353	-2.775384879	0.005513642	0.104902431
627	evg1603148	114.0186195	-10.22002789	3.679843908	-2.777299294	0.005481268	0.104902431
628	evg11030279	664.4035027	7.840237395	2.82472124	2.775579156	0.005510348	0.104902431
629	evg11420640	106.0090015	10.22619453	3.685855001	2.77444298	0.005529633	0.104902431
630	evg1256185	107.0483054	10.24026951	3.686034367	2.778126434	0.005467334	0.104902431
631	evg1291928	107.0483054	10.24026951	3.686034367	2.778126434	0.005467334	0.104902431
632	evg1261033	390.6625978	8.075032947	2.911703971	2.773301485	0.005549069	0.105002073
633	evg1584095	104.9696976	10.21198088	3.685680607	2.770717805	0.005593288	0.10567161
634	evg11113318	104.4500456	10.2048212	3.685595348	2.768839287	0.005625638	0.106115145
635	evg11111648	103.9303936	10.1976258	3.685511422	2.766949992	0.005658343	0.106229402
636	evg1567648	111.1320721	-10.18303441	3.679261386	-2.76768442	0.005645609	0.106229402
637	evg183038	103.9303936	10.1976258	3.685511422	2.766949992	0.005658343	0.106229402
638	evg1698064	102.8910897	10.18312644	3.685347694	2.763138593	0.005724845	0.107309442
639	evg11559748	101.8517857	10.16847988	3.685189684	2.759282628	0.005792841	0.10757234
640	evg1532097	101.8517857	10.16847988	3.685189684	2.759282628	0.005792841	0.10757234
641	evg1439434	501.4512956	-7.908252248	2.864314988	-2.760957605	0.005763216	0.10757234
642	evg181883	101.8517857	10.16847988	3.685189684	2.759282628	0.005792841	0.10757234
643	evg11359632	101.8517857	10.16847988	3.685189684	2.759282628	0.005792841	0.10757234
644	evg1282414	102.3714377	10.17582175	3.685267957	2.761216243	0.005758653	0.10757234
645	evg142239	781.5620687	-7.740412663	2.8061085	-2.758415316	0.005808235	0.107690984
646	evg1775861	872.045779	-7.705647493	2.795625673	-2.756323054	0.005845523	0.108214568
647	evg11194928	399.9024872	-7.997184188	2.905151158	-2.752760099	0.005909518	0.109077452
648	evg1579873	106.8022511	-10.12570237	3.678445207	-2.752712572	0.005910376	0.109077452
649	evg11080678	217.1759619	8.815047892	3.205488117	2.749986139	0.005959779	0.10981971
650	evg11041922	18353.00945	-7.485261241	2.723504769	-2.748392927	0.005988819	0.110185059
651	evg11446390	215.617006	8.804631409	3.205022468	2.747135628	0.006011827	0.110293571
652	evg11012956	450.3840133	7.864395921	2.862838077	2.747062778	0.006013162	0.110293571
653	evg156948	4054.851652	-7.49547468	2.73287307	-2.742708676	0.006093472	0.111595452
654	evg1315343	30912.05003	7.459476134	2.720284704	2.742167437	0.006103522	0.111608594
655	evg1851382	776.5712063	7.649376383	2.792336961	2.739417373	0.006154818	0.112374767
656	evg1343146	767.2174709	7.631806312	2.791055165	2.734380319	0.006249781	0.113761236
657	evg1550350	224.2270699	-8.749726151	3.199688095	-2.73455596	0.006246448	0.113761236
658	evg1841086	2041.637297	-7.472259785	2.741423274	-2.725686272	0.006416796	0.116623801
659	evg11074105	201.5864029	8.707335447	3.200746571	2.720407647	0.006520148	0.118322386
660	evg11108289	658.1291183	7.603040011	2.797163105	2.718125374	0.006565296	0.118961166
661	evg1597447	1050.793202	7.499926661	2.761873617	2.715521309	0.006617152	0.119540544
662	evg11040004	3625.16007	-7.402053075	2.725836888	-2.715515777	0.006617262	0.119540544
663	evg11063210	1206.611671	7.476890557	2.754482957	2.714444298	0.006638706	0.119747043
664	evg1314178	1744.701185	7.423646846	2.738965193	2.710383785	0.00672054	0.121040561
665	evg138177	278.6289386	-8.061085142	2.977148913	-2.70765265	0.00677609	0.121682608
666	evg127	221933.058	-7.334266035	2.708739413	-2.707630715	0.006776538	0.121682608
667	evg1321831	1091.287495	7.438659207	2.754157313	2.700883923	0.006915547	0.123992543
668	evg182224	203.5401474	-8.609740956	3.193401326	-2.696103645	0.007015583	0.125463997
669	evg1682189	189.6344076	8.618941445	3.196983529	2.695960541	0.007018598	0.125463997
670	evg1829673	269.9692967	-8.015362878	2.974627014	-2.694577452	0.007047794	0.125797872
671	evg1987280	1152.714765	-7.406185334	2.751045215	-2.692135082	0.007099618	0.126534032
672	evg1198	23044.63675	-7.27739985	2.705517325	-2.689836721	0.007148699	0.127219178
673	evg11098460	6253.409154	7.281733456	2.710135904	2.686851772	0.007212895	0.128019707
674	evg11109783	1859.303724	-7.336501058	2.730622825	-2.686750067	0.007215092	0.128019707
675	evg11304290	262.7529283	-7.976121906	2.972479673	-2.683322607	0.007289464	0.129147696
676	evg1624495	182.878932	8.566474681	3.194808411	2.681373522	0.007332062	0.129710259
677	evg1228484	194.3994142	-8.543278979	3.190514849	-2.677711712	0.007412699	0.130943082
678	evg11068994	180.2806722	8.545775946	3.193962817	2.675602828	0.007459499	0.131575434
679	evg1312118	635.7914286	-7.441063275	2.784454435	-2.672359504	0.007531991	0.132658435
680	evg1670081	2444.209657	7.256939438	2.717163397	2.670777711	0.007567574	0.132975438
681	evg11155959	1249.010131	-7.314933104	2.739089196	-2.670571339	0.007572228	0.132975438
682	evg1317483	7215.668718	7.218999083	2.703912331	2.669834743	0.007588859	0.133072084
683	evg1453198	321.9657093	-7.683080852	2.885734972	-2.662434675	0.007757763	0.135636086
684	evg1235089	232.7269602	7.912069926	2.971724816	2.6624504	0.0077574	0.135636086
685	evg11492938	2958.251955	-7.217222827	2.711703002	-2.661509325	0.007779119	0.135810919
686	evg1814409	173.5251966	8.490526769	3.19174165	2.660154769	0.007810475	0.136159582
687	evg1210275	1748.223067	7.232732174	2.72086026	2.658251981	0.007854714	0.136731478
688	evg178160	171.4465887	8.473092391	3.191051856	2.65526628	0.007924583	0.137583317
689	evg1263047	183.8154073	-8.462291568	3.187090182	-2.655177947	0.007926658	0.137583317
690	evg173829	699.1045023	7.326050331	2.762085797	2.65236161	0.007993089	0.138535286
691	evg1307171	169.8876328	8.459876934	3.19053262	2.65155632	0.008012175	0.138665123
692	evg1759670	290.3697679	7.645156796	2.885657	2.649364355	0.008064334	0.139366138
693	evg164063	224.9321807	7.862714633	2.96917654	2.648112879	0.008094249	0.139681282
694	evg165203	454.3429167	-7.441722429	2.81084219	-2.647506308	0.008108785	0.139730485
695	evg1603294	179.9666775	-8.431676737	3.185823422	-2.646624003	0.008129969	0.139893959
696	evg115121	308.4951551	-7.621116116	2.881988567	-2.644394986	0.00818371	0.140616355
697	evg1460394	953.9855297	-7.247687691	2.741903831	-2.643304848	0.008210108	0.14066573
698	evg1735052	308.0140639	-7.618853101	2.881852341	-2.643734724	0.008199689	0.14066573
699	evg11188821	349.0518796	7.49488738	2.838981591	2.639991539	0.00829081	0.141845198
700	evg1412412	596.2519734	7.266009447	2.764428399	2.628394878	0.008578887	0.14656415
701	evg156875	1735.259311	-7.109854162	2.710576838	-2.623004101	0.008715822	0.148691183
702	evg179185	155.3373777	8.330318882	3.185615578	2.614979327	0.008923286	0.150512796
703	evg11111715	622.8405264	-7.217346918	2.759751001	-2.615216704	0.008917086	0.150512796
704	evg1320294	167.4583058	-8.32743858	3.181631733	-2.617348354	0.008861585	0.150512796
705	evg1269683	155.3373777	8.330318882	3.185615578	2.614979327	0.008923286	0.150512796
706	evg180320	224.7467219	-7.749749719	2.960431497	-2.61777708	0.00885046	0.150512796
707	evg11565483	641.4231339	7.201011086	2.752860876	2.615828191	0.008901133	0.150512796
708	evg176390	268.5443853	7.531841474	2.879047197	2.616088226	0.008894357	0.150512796
709	evg11286885	155.3373777	8.330318882	3.185615578	2.614979327	0.008923286	0.150512796
710	evg11038979	825.2642483	7.149199705	2.73514293	2.613830387	0.008953347	0.150807153
711	evg11273188	262.3085616	7.497760837	2.877084436	2.606027388	0.009159914	0.154069491
712	evg11687	345.5777399	-7.368450714	2.828979011	-2.604632514	0.009197285	0.154450315
713	evg1729046	162.1663023	-8.28096495	3.179826422	-2.604219178	0.009208385	0.154450315
714	evg11183060	277.705317	-7.468612903	2.872909503	-2.599668696	0.00933138	0.156131134
715	evg1860375	149.6212061	8.276057942	3.183654688	2.599546356	0.009334707	0.156131134
716	evg11562366	599.2670565	-7.161302686	2.755648011	-2.598772651	0.009355771	0.156264902
717	evg11040505	20575.86573	6.94634784	2.677292186	2.594542305	0.009471696	0.157980485
718	evg11175555	590.6074146	-7.140155667	2.75391248	-2.592731512	0.009521707	0.158593448
719	evg1282638	196.8709744	7.669593409	2.959347213	2.591650407	0.009551678	0.158871371
720	evg11512162	145.9836423	8.24043446	3.182400781	2.589376709	0.009614985	0.159702224
721	evg11369004	155.4310252	-8.219565454	3.177504844	-2.586798717	0.009687216	0.160678806
722	evg140249	269.045675	-7.422647799	2.870041221	-2.586251286	0.009702617	0.160711346
723	evg174103	154.949934	-8.21507814	3.177338096	-2.585522186	0.009723161	0.160828891
724	evg11003938	153.9877516	-8.206061434	3.176824963	-2.583101533	0.00979165	0.161738045
725	evg11108541	143.3853824	8.214439571	3.181326631	2.582079906	0.009820684	0.161993882
726	evg1269113	205.503073	-7.619983961	2.953652852	-2.579850897	0.009884298	0.162818626
727	evg1537700	325.3719086	-7.280989286	2.82324577	-2.578942777	0.00991032	0.163022722
728	evg1202706	141.8264265	8.198614792	3.180793096	2.577537911	0.009950697	0.16346206
729	evg131479	507.3400725	-7.113364793	2.760738033	-2.576617088	0.009977241	0.163673282
730	evg174230	526.0989577	7.084172926	2.751103432	2.575029656	0.010023149	0.163976527
731	evg11447252	189.5958469	7.614999022	2.956738835	2.575472318	0.010010329	0.163976527
732	evg11054378	1772.934997	6.928826036	2.691792549	2.574056474	0.010051387	0.164213841
733	evg11073189	140.2674706	8.182614503	3.180259226	2.572939475	0.010083884	0.164375055
734	evg1223396	202.1354345	-7.596024446	2.9524662	-2.572772703	0.010088744	0.164375055
735	evg11513074	377.3683213	-7.172224962	2.792523831	-2.568366609	0.010217903	0.166252926
736	evg1253308	257.4994857	-7.358990175	2.866368057	-2.567357028	0.010247704	0.166511265
737	evg1400014	349.5329708	7.172964706	2.794453395	2.566857876	0.010262467	0.166524881
738	evg11384135	137.1495588	8.150071514	3.179191005	2.563567744	0.010360248	0.167883749
739	evg11045353	369.6708617	-7.142285166	2.790539494	-2.559463925	0.010483374	0.169649073
740	evg1611	8276.318782	-6.817036804	2.668292298	-2.554831346	0.010623926	0.171507789
741	evg174029	610.205455	6.975381894	2.730375621	2.554733437	0.010626915	0.171507789
742	evg11149591	1413.851814	-6.873897149	2.692233015	-2.553232618	0.010672819	0.172016498
743	evg1800433	133.5119951	8.111152983	3.177945242	2.552326225	0.010700627	0.172232575
744	evg11084678	132.4726911	8.099837802	3.177589676	2.549050893	0.010801654	0.173624967
745	evg1846823	1074.427268	6.864681466	2.696910941	2.545386784	0.010915675	0.174419738
746	evg1529186	177.1241996	7.516315801	2.95214567	2.546051801	0.010894902	0.174419738
747	evg1796674	140.5171974	-8.073526389	3.172159555	-2.545119893	0.010924022	0.174419738
748	evg11024142	131.4333872	8.088433172	3.17723437	2.545746467	0.010904435	0.174419738
749	evg1205828	245.4722051	-7.289550774	2.862409935	-2.546648083	0.010876305	0.174419738
750	evg11111426	750.9154561	6.895581385	2.712264348	2.542370692	0.011010333	0.175563434
751	evg1186876	128.3154754	8.05366816	3.176170581	2.535653534	0.011223772	0.178728475
752	evg11322427	628.2096513	-6.905484711	2.724045	-2.535011246	0.011244372	0.178818404
753	evg1315152	424.2857327	6.965616483	2.751824539	2.531272028	0.011364967	0.180496201
754	evg1312746	134.7441027	-8.012773364	3.170148496	-2.527570356	0.011485481	0.181926975
755	evg1247347	169.8490721	7.455470889	2.949396644	2.527795271	0.011478126	0.181926975
756	evg1562857	420.128517	6.951296951	2.750828552	2.526982987	0.011504708	0.181990473
757	evg170062	519.8245733	6.895467108	2.730302642	2.525532152	0.011552321	0.182502255
758	evg1232091	461.6621137	6.894193191	2.737509279	2.5184182	0.011788326	0.185597012
759	evg11078984	658.0758678	-6.834387117	2.713969408	-2.518225554	0.011794776	0.185597012
760	evg1276527	131.8575554	-7.981409709	3.169143566	-2.518475273	0.011786416	0.185597012
761	evg1818989	122.5993037	7.987671365	3.174233451	2.516409549	0.011855733	0.186311048
762	evg1521852	225.2663738	-7.164797693	2.855437688	-2.509176692	0.012101294	0.189920434
763	evg163432	979.3309576	6.729780733	2.686164535	2.50534941	0.012233048	0.191485627
764	evg1794498	119.4813919	7.950358636	3.173187701	2.505480099	0.012228528	0.191485627
765	evg1280342	206.7058011	7.151929693	2.857848402	2.502557409	0.012329963	0.192498725
766	evg1273922	127.0466432	-7.927572438	3.167473435	-2.50280629	0.012321296	0.192498725
767	evg11030901	2158.496558	6.65775104	2.663562525	2.499566268	0.012434544	0.192872519
768	evg1584406	126.0844607	-7.916559624	3.167140558	-2.499592133	0.012433636	0.192872519
769	evg143874	1769.763834	-6.675192803	2.668877331	-2.501123872	0.012379987	0.192872519
770	evg1520554	159.4560327	7.363841374	2.945385081	2.500128564	0.012414824	0.192872519
771	evg164747	323.0050133	-6.946127367	2.777675146	-2.500698247	0.012394874	0.192872519
772	evg11086492	269.5653269	-7.00761723	2.806332098	-2.497073399	0.012522303	0.193982159
773	evg1587322	156.8577729	7.33999488	2.944367627	2.492893486	0.012670685	0.196026807
774	evg11083743	527.0611401	6.762249469	2.71459738	2.491069033	0.012735937	0.196781748
775	evg11024679	1039.013812	6.670170445	2.67859768	2.490172561	0.012768109	0.197024272
776	evg184142	114.8045242	7.892515221	3.171640119	2.488464934	0.012829589	0.197655854
777	evg1965672	2219.007551	-6.619125773	2.660293627	-2.488118494	0.012842094	0.197655854
778	evg11171660	473.5755482	6.759854265	2.720450443	2.484829041	0.012961366	0.198979436
779	evg1515612	165.0914104	-7.302297875	2.938450295	-2.485084701	0.012952061	0.198979436
780	evg1655627	907.0313937	-6.667721819	2.683878765	-2.484360287	0.012978442	0.198986145
781	evg11025801	883.7535562	6.658953792	2.682152615	2.482690118	0.013039447	0.199410155
782	evg1538750	113.2455683	7.872706975	3.170929244	2.482775984	0.013036304	0.199410155
783	evg154924	1001.402395	-6.649879591	2.679060623	-2.482168389	0.013058555	0.199447329
784	evg11170243	456.864055	-6.766730097	2.726881592	-2.481490255	0.013083429	0.199572353
785	evg1245595	552.1972383	-6.717767834	2.710008066	-2.478873742	0.013179795	0.200786203
786	evg1292425	418.5310003	6.75144128	2.727374078	2.475436477	0.013307343	0.202471396
787	evg1257937	2712.386797	6.563119254	2.652258118	2.474540169	0.013340782	0.202722248
788	evg11171477	110.1276565	7.832255387	3.169951689	2.470780679	0.013481847	0.204605854
789	evg11057228	1255.996971	6.580319538	2.665284313	2.468899661	0.013552921	0.205423812
790	evg11091748	921.5026911	-6.607497454	2.677060421	-2.468191379	0.01357977	0.205570207
791	evg1408767	251.2838605	-6.905486028	2.800008307	-2.466237693	0.013654069	0.206433648
792	evg11186999	108.0490486	7.804643465	3.169310671	2.462568134	0.013794596	0.208294917
793	evg11163227	188.5179822	7.018075293	2.850745625	2.461838486	0.01382269	0.208455924
794	evg152459	2268.71419	-6.521749091	2.650741726	-2.460348749	0.013880206	0.209059683
795	evg11405330	1791.776512	6.525258916	2.6535367	2.459079958	0.013929359	0.209536108
796	evg11372219	200.7307215	-6.997200329	2.846225831	-2.458413613	0.013955235	0.209661622
797	evg177679	357.2506288	6.715351779	2.734387231	2.455889094	0.014053652	0.210084533
798	evg11149914	106.4900927	7.783582085	3.168836391	2.456290298	0.014037971	0.210084533
799	evg11033564	186.4393743	7.001955788	2.849938267	2.45687981	0.014014957	0.210084533
800	evg1324686	245.9918571	-6.874520149	2.798186252	-2.456777187	0.014018961	0.210084533
801	evg1689296	113.0949978	-7.759020887	3.162581862	-2.453381833	0.014152003	0.210764385
802	evg11198855	520.926309	-6.632841822	2.70350159	-2.45342627	0.014150254	0.210764385
803	evg11189267	105.9704407	7.776492739	3.168679645	2.454174486	0.014120844	0.210764385
804	evg1314785	609.043124	-6.594888987	2.691485488	-2.450278486	0.014274576	0.212061688
805	evg135429	242.6242185	-6.854462801	2.797011304	-2.450638219	0.01426032	0.212061688
806	evg1858518	436.1606065	6.639977885	2.711625511	2.448707559	0.01433698	0.212724495
807	evg162258	3730.864258	6.461669139	2.640172848	2.447441706	0.01438744	0.213208663
808	evg11146872	2149.365006	-6.474293185	2.647002567	-2.445896074	0.014449264	0.213859843
809	evg1566901	103.3721809	7.740513841	3.167907035	2.443415718	0.014548967	0.215069347
810	evg11074069	597.6181256	6.563046435	2.686615645	2.442867645	0.01457108	0.215130303
811	evg1215378	139.189606	7.166460411	2.937204837	2.43989126	0.014691684	0.216376654
812	evg152343	505.5313899	-6.589121121	2.700272887	-2.440168604	0.014680408	0.216376654
813	evg11083819	324.9679389	-6.689580785	2.743467207	-2.438367322	0.014753774	0.216925864
814	evg1586156	219.6585395	6.821996293	2.798094783	2.438086206	0.014765252	0.216925864
815	evg11150090	1482.994906	-6.462326395	2.651493684	-2.437239974	0.014799854	0.217167429
816	evg1290476	761.7032841	-6.501549793	2.672580822	-2.432685941	0.014987294	0.219454964
817	evg11049494	233.0023941	-6.795570002	2.793586226	-2.432561393	0.01499245	0.219454964
818	evg150140	716.4421486	-6.506332563	2.675322549	-2.43198061	0.015016511	0.219538456
819	evg11167276	538.7652449	-6.542992398	2.691787677	-2.43072381	0.015068696	0.220032403
820	evg1261347	136.0716941	7.133546121	2.935960599	2.429714528	0.015110719	0.220108518
821	evg1797889	493.9852006	-6.555438514	2.697787706	-2.429931198	0.015101689	0.220108518
822	evg11504878	106.3597207	-7.670017278	3.160439248	-2.426883315	0.015229153	0.221563797
823	evg1770591	896.1095212	6.454443703	2.66105371	2.425521769	0.015286399	0.22185685
824	evg11319707	494.8041574	6.531352183	2.6922735	2.42596162	0.015267885	0.22185685
825	evg1553718	212.9030639	6.776526214	2.795556894	2.424034449	0.015349149	0.222497549
826	evg1681735	1913.033534	-6.402727726	2.641836357	-2.42358983	0.015367952	0.222500409
827	evg11084001	3068.212515	6.373554751	2.633599996	2.420092178	0.015516573	0.224376874
828	evg11001077	739.5730879	-6.458537574	2.66919368	-2.419658649	0.015535082	0.224376874
829	evg11080380	268.6417052	-6.677888786	2.760447703	-2.419132512	0.015557572	0.224430638
830	evg11334785	608.6005935	-6.477108722	2.678892451	-2.417830817	0.015613334	0.224692978
831	evg11577702	141.9990318	-7.083430115	2.929319746	-2.418114351	0.015601173	0.224692978
832	evg160717	286.6165219	6.618990066	2.74112875	2.414695065	0.015748388	0.226364147
833	evg1813667	755.9191721	6.431127395	2.663908341	2.414169923	0.015771105	0.226418546
834	evg1216096	3640.771664	6.344416637	2.629681004	2.412618347	0.015838395	0.226839953
835	evg175855	102.9920821	-7.623367909	3.15940777	-2.412910414	0.015825709	0.226839953
836	evg1576712	130.3555225	7.071180866	2.933671312	2.41035212	0.015937131	0.227981036
837	evg1314529	11129.79017	6.319922997	2.622984816	2.409439414	0.015977049	0.228126884
838	evg11434093	167.7319035	6.84815196	2.842445017	2.40924694	0.015985478	0.228126884
839	evg1656394	668.175111	6.422952141	2.667400567	2.407944356	0.016042626	0.228669563
840	evg11072864	424.6695039	-6.488596051	2.699141685	-2.403947924	0.016219084	0.230735399
841	evg11162724	1350.303704	6.349613383	2.641502204	2.403788788	0.016226145	0.230735399
842	evg180154	128.2769146	7.047817106	2.932837483	2.403071137	0.016258024	0.230914149
843	evg11154844	1115.652379	6.354381549	2.645749338	2.401732264	0.016317646	0.231486043
844	evg1455940	298.5079217	-6.565815102	2.73533515	-2.400369513	0.016378529	0.232074442
845	evg159837	127.2376107	7.035991788	2.932420532	2.399380209	0.016422852	0.23242709
846	evg1443332	1559.681214	-6.323985011	2.637421856	-2.397790478	0.016494297	0.233162291
847	evg1691319	125.6786548	7.018070058	2.931795235	2.393779065	0.01667579	0.235449558
848	evg1200639	271.5466148	6.540254132	2.736110293	2.390347402	0.016832442	0.237101507
849	evg1611002	2089.47833	6.284775274	2.629074632	2.390489489	0.016825931	0.237101507
850	evg1415390	1185.17006	6.294003437	2.638619241	2.385339779	0.017063353	0.240071344
851	evg1521504	209.4289243	-6.640225784	2.78474561	-2.384499956	0.01710235	0.240337255
852	evg160937	601.9038771	-6.352792149	2.666121944	-2.38278379	0.017182283	0.241177133
853	evg11399334	716.0381788	-6.322821452	2.656310158	-2.380302403	0.017298436	0.242522852
854	evg11049887	949.5987857	-6.293639614	2.644776225	-2.379649194	0.017329126	0.242668646
855	evg169673	807.2490347	6.301971796	2.648781499	2.379196547	0.017350422	0.242682686
856	evg11041140	203.1747384	-6.596041508	2.782287386	-2.370726166	0.017753179	0.247813932
857	evg182047	119.4428312	6.94407021	2.929232514	2.370610792	0.017758721	0.247813932
858	evg11073469	164.1677887	-6.704597163	2.831592551	-2.367783161	0.01789502	0.249424883
859	evg11435191	3055.874912	6.187035917	2.616464798	2.364654751	0.018046886	0.251248787
860	evg178613	236.8896846	-6.49453381	2.74921217	-2.362325426	0.018160693	0.252539212
861	evg1298358	161.7623326	-6.683096411	2.830508793	-2.361093676	0.018221127	0.253085321
862	evg1264915	1154.472033	6.209241616	2.630911909	2.360110041	0.018269515	0.253342218
863	evg176933	841.4689431	6.229697321	2.640343184	2.359427122	0.018303176	0.253342218
864	evg1514637	184.8418577	6.570623875	2.784357154	2.359835147	0.018283058	0.253342218
865	evg1646445	272.0479045	-6.430426749	2.726572081	-2.358429031	0.018352469	0.253730835
866	evg11585082	270.1235397	-6.420066391	2.725907913	-2.355202962	0.018512591	0.25564905
867	evg1443887	1002.887901	6.198671756	2.632873481	2.354337115	0.018555774	0.255654956
868	evg11079958	115.2856154	6.892540414	2.927560795	2.354362863	0.018554489	0.255654956
869	evg1240401	338.5156146	-6.329555025	2.695808718	-2.347924385	0.018878353	0.258906225
870	evg176219	146.9458247	6.655508735	2.833579404	2.348799093	0.018834066	0.258906225
871	evg1967003	5078.909403	-6.125558782	2.608073117	-2.348691355	0.018839516	0.258906225
872	evg11013	629.8842895	-6.224075927	2.650709762	-2.348079	0.018870518	0.258906225
873	evg1302608	113.2070075	6.866068461	2.926731735	2.345984901	0.018976876	0.259959293
874	evg171668	145.3868688	6.639968032	2.832897964	2.343878288	0.019084398	0.260834647
875	evg11487437	191.6285491	-6.510735448	2.777541439	-2.344064199	0.019074888	0.260834647
876	evg11049195	544.6540218	-6.206744817	2.654752341	-2.33797508	0.019388541	0.264688996
877	evg11013172	631.2026998	6.167693953	2.642968341	2.333623849	0.019615427	0.267481057
878	evg11604305	2429.727342	-6.082279766	2.608968676	-2.331296585	0.019737726	0.268842218
879	evg184880	140.7100011	6.592315506	2.83084268	2.328746685	0.019872489	0.269756073
880	evg1761525	463.5479178	6.192124641	2.65843862	2.329233631	0.019846692	0.269756073
881	evg11018177	15801.55134	-6.05028485	2.598058913	-2.32877123	0.019871188	0.269756073
882	evg11108165	287.9624756	-6.28834609	2.703472488	-2.326025553	0.020017188	0.271412183
883	evg11163701	183.9310895	-6.45092692	2.77431431	-2.325232905	0.02005951	0.271678004
884	evg1460444	11816.12923	6.03079518	2.596667498	2.322513446	0.020205305	0.273343038
885	evg1716409	392.4327197	6.192868602	2.66731007	2.321765539	0.020245564	0.273578189
886	evg1310237	232.5727172	6.314138304	2.721930762	2.319727743	0.02035561	0.274445029
887	evg1134208	106.9711839	6.783607097	2.924283835	2.319749887	0.020354411	0.274445029
888	evg1715829	2361.89348	-6.040818277	2.605322166	-2.318645408	0.020414271	0.274925974
889	evg11369930	181.0445422	-6.42784364	2.773084882	-2.317939737	0.020452596	0.275132285
890	evg11777	1335.531265	-6.058082437	2.614327237	-2.317262488	0.020489437	0.275318182
891	evg11164390	448.9976627	6.145474958	2.654908708	2.314759427	0.020626102	0.276843488
892	evg135084	1866.791854	-6.033908273	2.607191945	-2.314332201	0.020649507	0.276846918
893	evg1982816	481.592511	-6.135154126	2.652616682	-2.312868711	0.020729859	0.277612966
894	evg11568473	112.1713761	-6.740427295	2.917054113	-2.310696694	0.020849614	0.2789044
895	evg184301	196.7552922	6.336162887	2.743046477	2.309899938	0.020893695	0.27918178
896	evg11149264	177.1958124	-6.39647992	2.771429271	-2.308007636	0.020998712	0.280271868
897	evg11286187	1337.975282	-6.022716604	2.610853447	-2.306799951	0.021065975	0.280593879
898	evg11040418	309.1690501	-6.197026849	2.686627754	-2.306619084	0.021076065	0.280593879
899	evg169304	242.70134	-6.263726659	2.71590648	-2.306311614	0.021093227	0.280593879
900	evg150763	2451.08816	-5.991180126	2.600284112	-2.304048276	0.021219934	0.281965764
901	evg1419999	471.0085042	-6.10263347	2.650127737	-2.302769555	0.021291812	0.282606863
902	evg11055812	345.1829513	6.144626423	2.669579051	2.301721097	0.021350906	0.28307703
903	evg11272519	161.9771711	6.377980586	2.774483413	2.298799321	0.021516337	0.284954462
904	evg1710931	756.1615539	-6.025445615	2.623941899	-2.296333473	0.021656822	0.286497709
905	evg1451040	1588.649515	5.965842741	2.602139416	2.292668373	0.021867105	0.288959895
906	evg11067943	909.8224573	-5.996437006	2.616057575	-2.292165533	0.021896093	0.289023594
907	evg184387	158.8592592	6.349599045	2.773088441	2.289721074	0.022037491	0.290569299
908	evg163218	1279.32255	5.961474292	2.60489971	2.288561924	0.022104818	0.291136038
909	evg154189	200.3267518	-6.249753994	2.734688925	-2.285361943	0.022291614	0.293273275
910	evg11426126	127.1990499	6.445090926	2.824837501	2.281579356	0.022514187	0.295551217
911	evg1419499	105.436099	-6.650230753	2.914373299	-2.281873347	0.022496819	0.295551217
912	evg11035837	969.593451	-5.935266039	2.608459975	-2.27539088	0.022882492	0.299728063
913	evg11146774	4713.781365	-5.884345645	2.58599303	-2.275468486	0.022877841	0.299728063
914	evg1537951	210.7473346	6.170093233	2.71322572	2.274080327	0.022961157	0.300072104
915	evg11169893	2075.567082	-5.895159841	2.592760676	-2.273699958	0.022984033	0.300072104
916	evg11494371	288.0010363	-6.093260478	2.679538086	-2.273996593	0.022966191	0.300072104
917	evg1994416	287.0388539	-6.08836175	2.679205731	-2.272450256	0.023059329	0.300726847
918	evg1702248	103.0306429	-6.616600442	2.91343923	-2.271061766	0.023143239	0.301492371
919	evg1605809	151.5841317	6.28111993	2.769790936	2.267723476	0.023346066	0.303803704
920	evg1390903	123.0418342	6.396592854	2.822980803	2.265900231	0.023457492	0.303930826
921	evg1250277	283.6712153	-6.071084008	2.678035284	-2.266991793	0.023390727	0.303930826
922	evg1410198	1188.941668	5.889370778	2.599090981	2.265934829	0.023455374	0.303930826
923	evg1313473	16724.21452	-5.845788589	2.579187169	-2.266523601	0.023419344	0.303930826
924	evg1452633	160.3576197	-6.250631124	2.763968046	-2.261470111	0.023730161	0.307002
925	evg11260936	149.5055238	6.260942231	2.768838331	2.261216252	0.023745869	0.307002
926	evg188221	645.5987119	5.906807057	2.615247488	2.258603473	0.023908062	0.308765128
927	evg11154701	148.4662199	6.250746556	2.768360366	2.257923727	0.023950415	0.30897844
928	evg1837428	158.914346	-6.23741569	2.763312371	-2.257224249	0.023994066	0.309208012
929	evg12412	746.1357598	-5.878320403	2.609290176	-2.25284273	0.024269067	0.312079324
930	evg11095988	474.3449269	5.921779845	2.628212205	2.253158948	0.024249129	0.312079324
931	evg1976402	127.6048559	-6.337145961	2.815363455	-2.250915756	0.024390874	0.313308762
932	evg165773	1114.669998	5.830944907	2.594489491	2.24743439	0.024612279	0.31581357
933	evg146401	16330.22101	-5.77647928	2.572795076	-2.24521546	0.024754304	0.317295523
934	evg1533408	170.7726938	6.129120297	2.7317313	2.243676125	0.024853247	0.318222682
935	evg11059272	1291.081742	5.809882559	2.589992808	2.243204129	0.024883654	0.318271252
936	evg11082695	729.297567	-5.844823992	2.606512609	-2.242392372	0.024936024	0.318512534
937	evg1446558	556.3544541	-5.869782042	2.61799988	-2.242086444	0.024955786	0.318512534
938	evg1633152	1343.537211	-5.786665156	2.587758702	-2.236168756	0.025340719	0.32308066
939	evg1822173	180.1209205	-6.09423862	2.72595653	-2.23563309	0.025375815	0.323183572
940	evg153190	516.8664132	-5.845622324	2.618296229	-2.232605409	0.025574977	0.325373565
941	evg179699	114.2077507	6.287780356	2.819051899	2.23045924	0.025716971	0.32683236
942	evg165586	473.7867142	5.831101403	2.618578891	2.226819067	0.025959369	0.329562727
943	evg1313896	9714.386745	5.715904178	2.567907935	2.225899184	0.026020935	0.329994021
944	evg1859899	189.9612558	6.018091486	2.704362898	2.225326894	0.026059301	0.330130492
945	evg1394981	189.4416039	6.014078459	2.704133823	2.224031373	0.026146334	0.330882543
946	evg1271777	112.1291429	6.260938985	2.818135523	2.221660007	0.026306291	0.332349672
947	evg11389104	202.2896774	-5.997215493	2.699637514	-2.221489167	0.026317848	0.332349672
948	evg1267882	137.0338766	6.133564066	2.763036548	2.219863531	0.026428033	0.333389076
949	evg11061311	556.3930148	-5.790511102	2.609636268	-2.218895856	0.02649381	0.333669738
950	evg1596715	45593.86889	-5.688367197	2.563810955	-2.218715536	0.026506083	0.333669738
951	evg1694200	30748.37435	-5.678690867	2.563119796	-2.215538608	0.026723117	0.336048119
952	evg1273109	117.9830315	-6.222587766	2.810998757	-2.213657246	0.026852366	0.337318746
953	evg151502	2540.861251	-5.68854274	2.571207339	-2.212401409	0.026938942	0.33805121
954	evg181196	159.3403505	6.02767593	2.726471611	2.210797247	0.027049881	0.338867516
955	evg157010	4327.812161	-5.673809954	2.566589666	-2.210641626	0.027060664	0.338867516
956	evg11049694	572.3075859	-5.756588287	2.605059708	-2.20977211	0.027120982	0.338940845
957	evg11033203	117.020849	-6.210615287	2.810563658	-2.209740124	0.027123203	0.338940845
958	evg11083874	143.0383357	-6.083446524	2.75594543	-2.207390052	0.027286821	0.340361386
959	evg11436217	528.2344886	5.752178791	2.605991344	2.207290061	0.027293801	0.340361386
960	evg11459335	3541.110495	5.657414362	2.565824429	2.204910943	0.027460344	0.341926692
961	evg1325184	647.0419855	5.7223847	2.596230263	2.204112933	0.027516403	0.341926692
962	evg11035994	2735.569151	-5.661276198	2.568048552	-2.204505126	0.02748884	0.341926692
963	evg1525001	353.5836854	-5.799585239	2.631549418	-2.203867121	0.02753369	0.341926692
964	evg11132810	37479.40058	-5.635668701	2.558990893	-2.202301195	0.02764404	0.342940947
965	evg1658132	24965.64501	-5.619010691	2.557693745	-2.196905201	0.028027217	0.346615814
966	evg1258161	192.1867618	-5.922115087	2.695236064	-2.197252837	0.028002394	0.346615814
967	evg1642722	323.8000991	5.783633031	2.632460789	2.197044323	0.028017281	0.346615814
968	evg11096775	178.5289125	5.92711862	2.699236594	2.19584998	0.028102683	0.347190068
969	evg181183	274.5102837	5.808868968	2.646084485	2.195269653	0.02814426	0.347344903
970	evg137581	2931.277794	-5.625330361	2.564138196	-2.193848354	0.028246313	0.348245011
971	evg1297986	2324.338985	5.624289363	2.565439752	2.192329544	0.02835572	0.349233836
972	evg11081872	447.5507166	-5.723164071	2.611220203	-2.191758498	0.028396949	0.349381807
973	evg1838816	391.2391727	5.733749386	2.616719471	2.191197585	0.028437497	0.3495211
974	evg11066600	3581.893076	5.603929835	2.560685458	2.18844912	0.028636904	0.351610606
975	evg153747	3923.906701	-5.595458395	2.559623194	-2.186047699	0.028812116	0.352903679
976	evg13633	340.1131312	-5.742522882	2.627353115	-2.185668477	0.028839869	0.352903679
977	evg1299705	390.704831	-5.719774446	2.617278458	-2.185390106	0.028860256	0.352903679
978	evg11071223	391.6670134	-5.723390173	2.617553027	-2.186542208	0.02877596	0.352903679
979	evg1191176	197.1978226	5.84688046	2.67826316	2.183086617	0.029029432	0.354609782
980	evg148007	1117.789746	-5.615344884	2.573876693	-2.181668182	0.029134031	0.355115338
981	evg1743245	126.6408372	6.018087872	2.757941888	2.182093792	0.029102611	0.355115338
982	evg11194563	135.3408762	-6.002432948	2.752110433	-2.181029102	0.029181264	0.355115338
983	evg11553123	52332.04355	-5.566513276	2.552373451	-2.180916462	0.029189596	0.355115338
984	evg1277	6991.353509	-5.566593358	2.554744806	-2.178923446	0.029337356	0.35655024
985	evg1520759	699.3725913	5.618461791	2.583433006	2.174804525	0.029644768	0.359555557
986	evg11025178	1640.959923	5.576726731	2.564165165	2.174870327	0.029639835	0.359555557
987	evg148957	1790.472792	-5.570645633	2.563051007	-2.173443141	0.029746981	0.360200846
988	evg1605554	765.772361	5.607069558	2.579986885	2.173293822	0.02975821	0.360200846
989	evg1319548	2088.648356	5.561881359	2.560335781	2.172324974	0.02983116	0.360354381
990	evg1573732	132.9354201	-5.976153978	2.750965341	-2.172384322	0.029826687	0.360354381
991	evg1779239	231.2322722	-5.771336973	2.658048402	-2.171268578	0.029910876	0.360952742
992	evg1587469	107.8801158	-6.091628855	2.806308998	-2.170690704	0.02995456	0.361115511
993	evg11065469	169.1751771	5.848167965	2.694739297	2.170216603	0.029990441	0.36118397
994	evg1251361	131.9732376	-5.965506877	2.750506283	-2.168875932	0.030092104	0.36204374
995	evg1648132	106.4368422	-6.071910882	2.805678825	-2.164150375	0.03045281	0.365281003
996	evg1536396	301.9747165	5.681064163	2.62493061	2.16427213	0.03044347	0.365281003
997	evg1327795	840.9676534	5.571557536	2.574091721	2.164475139	0.030427903	0.365281003
998	evg1314126	300.9354125	5.675993215	2.624570358	2.162637096	0.030569103	0.366308517
999	evg164024	3818.083158	5.513608446	2.551595218	2.160847617	0.030707112	0.367593952
1000	evg1561552	1258.576868	-5.538757719	2.564227079	-2.160010619	0.030771848	0.368000525
1001	evg11174214	209.1112572	5.736914299	2.65905308	2.157502738	0.030966514	0.369807929
1002	evg11618411	894.3761239	5.544346685	2.570078424	2.157267511	0.030984827	0.369807929
1003	evg11195942	248.1090257	-5.701763286	2.643846076	-2.15661696	0.031035522	0.370043676
1004	evg11545827	1134.550817	5.528732377	2.564247268	2.15608395	0.031077111	0.370170483
1005	evg1590725	977.3661958	5.531225771	2.567054353	2.154697567	0.031185508	0.371092033
1006	evg1458291	271.8734631	5.654591638	2.628712843	2.151087614	0.031469285	0.373725103
1007	evg11069162	555.6217999	5.55829667	2.583851267	2.151167422	0.031462987	0.373725103
1008	evg11030651	402.0747426	5.589802526	2.59966743	2.150199084	0.031539471	0.374187033
1009	evg1694848	126.6812342	-5.905500369	2.74797297	-2.14903874	0.031631329	0.374904921
1010	evg1444670	103.0692036	-6.024826365	2.804224287	-2.148482342	0.031675458	0.375056236
1011	evg1383836	139.0739237	5.828191914	2.716614797	2.145387679	0.031921863	0.377208198
1012	evg1836067	333.0767131	5.598475981	2.609996596	2.145012752	0.031951827	0.377208198
1013	evg1835606	4102.758789	-5.463134907	2.546635797	-2.145236046	0.031933979	0.377208198
1014	evg11036057	4356.275501	-5.45374344	2.545478951	-2.142521524	0.032151539	0.379191568
1015	evg1733429	522.4026347	5.530165996	2.58299057	2.140993491	0.032274563	0.380267486
1016	evg11037157	170.0565656	-5.74252391	2.684952309	-2.1387806	0.032453441	0.381998726
1017	evg11072577	1048.885364	5.473161381	2.560046664	2.137914694	0.032523667	0.382073221
1018	evg11047629	1155.065134	-5.471199537	2.558887046	-2.13811686	0.03250726	0.382073221
1019	evg1266314	513.5685512	5.505023772	2.580955973	2.132939822	0.032929663	0.386463043
1020	evg11569664	235.600654	-5.625661362	2.638830076	-2.131877082	0.033016953	0.386818237
1021	evg1314057	9181.367051	-5.413562144	2.539451698	-2.13178386	0.033024619	0.386818237
1022	evg1186304	194.0413501	5.626906219	2.652382135	2.121453822	0.03388363	0.395800059
1023	evg11616978	11032.82458	-5.379571021	2.535895504	-2.121369359	0.033890732	0.395800059
1024	evg11601891	186.4522279	-5.651196405	2.663168568	-2.12198224	0.033839229	0.395800059
1025	evg12807	845.7418411	-5.425755411	2.560131709	-2.11932667	0.034062869	0.397422296
1026	evg1720585	172.2545282	5.648146232	2.666862174	2.117899563	0.034183575	0.39844188
1027	evg1602103	140.6714404	-5.731673497	2.707226776	-2.117175239	0.034244978	0.398768931
1028	evg11370240	557.1036343	5.444198055	2.571946261	2.116761979	0.034280054	0.398789069
1029	evg11205521	140.1903491	-5.726637974	2.70698958	-2.115500561	0.034387307	0.399648014
1030	evg1259148	272.3545543	5.529062327	2.614230855	2.114986256	0.034431119	0.399768689
1031	evg11560718	183.5656806	-5.628235567	2.661833891	-2.114420282	0.034479387	0.399940822
1032	evg1520525	170.6955723	5.634767315	2.666119455	2.113471436	0.034560437	0.400492509
1033	evg11188968	109.4923223	5.804686071	2.749868273	2.110896049	0.034781248	0.402661125
1034	evg1327801	159.95365	-5.652461423	2.680113655	-2.109037955	0.034941306	0.404122895
1035	evg11154978	188.8448304	5.586940145	2.650005102	2.108275241	0.035007188	0.404493686
1036	evg1454623	137.784893	-5.701193294	2.705800185	-2.107026722	0.035115263	0.405350805
1037	evg1801409	4905.376862	-5.329820206	2.533171502	-2.104010803	0.035377505	0.407984165
1038	evg1279996	136.8227106	-5.690888421	2.705322892	-2.103589349	0.035414284	0.408014856
1039	evg1526771	167.0580085	5.603058719	2.664372577	2.102956158	0.035469602	0.408258875
1040	evg11580660	411.5459965	-5.426131051	2.582687439	-2.100963116	0.035644204	0.409874074
1041	evg173774	368.1706651	-5.435591585	2.588863979	-2.099604934	0.035763608	0.410852058
1042	evg181675	126.0826245	5.684091909	2.710222501	2.097278694	0.035968912	0.412814027
1043	evg11304293	134.4172545	-5.664799536	2.70412606	-2.09487258	0.036182321	0.414865174
1044	evg168666	992.1661776	5.33077467	2.5468473	2.093087665	0.03634133	0.416289234
1045	evg1240686	195.1504306	-5.521692541	2.642471956	-2.08959362	0.03665432	0.419472741
1046	evg11472874	111.7674063	-5.721584505	2.740818271	-2.087546105	0.036838798	0.421180865
1047	evg11433805	152.2561904	-5.579858639	2.676331449	-2.084890734	0.03707922	0.423524729
1048	evg1529259	131.5307072	-5.632857061	2.70268362	-2.084171829	0.03714454	0.423746806
1049	evg135167	335.8989925	-5.395435192	2.589108272	-2.083897089	0.037169529	0.423746806
1050	evg1523282	160.3025329	5.542255945	2.661077166	2.082711473	0.037277531	0.424484546
1051	evg1327163	480.2722645	5.343236278	2.566372376	2.08201909	0.037340726	0.424484546
1052	evg1578588	2123.659678	-5.273319129	2.532397292	-2.082342745	0.037311174	0.424484546
1053	evg11063405	721.928792	5.305841398	2.550728943	2.080127491	0.037513841	0.426047503
1054	evg1444837	252.034877	-5.429266487	2.61056016	-2.079732377	0.037550087	0.426054541
1055	evg11046925	3020.283343	5.256902364	2.528175548	2.07932648	0.037587353	0.426073131
1056	evg11621149	1728.490982	5.266095957	2.533213183	2.078820682	0.037633835	0.426193763
1057	evg1454203	4484.594648	-5.249740166	2.525813429	-2.078435448	0.037669271	0.426193763
1058	evg11024155	6672.951915	-5.244532781	2.52404857	-2.077825618	0.037725423	0.42642565
1059	evg11510734	699.1026661	5.298844549	2.550779402	2.077343319	0.037769884	0.426525059
1060	evg1599417	343.3540702	5.356905718	2.581908442	2.074785314	0.038006436	0.427983965
1061	evg1208426	325.204812	5.366241368	2.58568512	2.075365375	0.037952685	0.427983965
1062	evg11593646	2048.422153	5.250305102	2.530160571	2.075087709	0.037978407	0.427983965
1063	evg157503	1613.8407	5.248153607	2.532142707	2.072613677	0.038208247	0.429765619
1064	evg1304177	765.463875	5.277130168	2.546496317	2.072310152	0.038236526	0.429765619
1065	evg11013579	146.964187	-5.527736595	2.673685349	-2.067459657	0.038690862	0.43411171
1066	evg1977232	166.7274878	-5.486484466	2.653799639	-2.067407195	0.038695801	0.43411171
1067	evg1269176	155.1060132	5.493676165	2.658497631	2.066458928	0.038785167	0.434706475
1068	evg11068360	518.091176	5.281141247	2.557328818	2.065100588	0.038913484	0.435736285
1069	evg1266573	302.6651375	-5.343438674	2.589067744	-2.063846605	0.039032263	0.436657464
1070	evg1582476	117.768193	5.583690848	2.706091596	2.063378363	0.039076694	0.436745966
1071	evg11295287	243.375235	-5.377634422	2.607045085	-2.062731655	0.039138131	0.437024187
1072	evg1423382	184.0853325	-5.435592957	2.637316758	-2.061031516	0.039300033	0.438422668
1073	evg1301630	645.4150893	-5.240741077	2.547735384	-2.057019387	0.039684361	0.442297553
1074	evg158657	10340.01466	5.172188155	2.516131094	2.055611557	0.039819973	0.44339577
1075	evg1322896	1502.23121	5.194589499	2.527640464	2.055114077	0.039867988	0.443517454
1076	evg1265784	181.6798764	-5.416175761	2.636171251	-2.054561425	0.039921385	0.443698736
1077	evg1545338	115.1699332	5.55082649	2.704603997	2.052362008	0.040134494	0.445653122
1078	evg1322223	627.467816	5.223427347	2.545792398	2.051788414	0.04019023	0.445858031
1079	evg1601278	274.7232859	-5.309793183	2.591096194	-2.049245873	0.040438078	0.448104836
1080	evg147757	198.5566299	-5.373410227	2.622528065	-2.048942888	0.0404677	0.448104836
1081	evg11102676	309.9200665	-5.276429653	2.580249779	-2.044929795	0.04086178	0.452049978
1082	evg1314262	8866.266991	5.126181483	2.511966012	2.040704953	0.041280163	0.456256438
1083	evg11065126	697.5271842	-5.181275342	2.539666364	-2.04014016	0.041336368	0.45632081
1084	evg1260028	181.5311421	5.354912344	2.625111732	2.039879781	0.041362301	0.45632081
1085	evg11134937	175.4256905	-5.36443288	2.632967028	-2.03740982	0.041608991	0.45861928
1086	evg1564303	248.931655	5.27805134	2.591382471	2.036770488	0.041673047	0.458676067
1087	evg11510205	119.5034266	-5.491582208	2.696455486	-2.036592941	0.041690851	0.458676067
1088	evg11012769	2014.683335	-5.111323448	2.516774687	-2.030902279	0.042264909	0.464564376
1089	evg158835	916.181308	5.126451657	2.527584858	2.028201602	0.042539677	0.466386801
1090	evg11141003	3960.050974	-5.092383959	2.510885272	-2.028122916	0.042547705	0.466386801
1091	evg182908	117.5790617	-5.467636816	2.695498235	-2.02843272	0.042516104	0.466386801
1092	evg11030890	1982.892754	-5.101393903	2.515937288	-2.027631582	0.042597863	0.466509017
1093	evg11271969	126.0440638	5.41498674	2.673275747	2.025599771	0.042805815	0.468172394
1094	evg11012547	2424.05524	-5.090504866	2.513354126	-2.025383058	0.042828046	0.468172394
1095	evg11464289	142.634366	5.369941808	2.652001965	2.024863435	0.042881389	0.468327427
1096	evg1722246	314.2884483	-5.201583321	2.571013828	-2.023164272	0.043056214	0.46980772
1097	evg1289833	241.4894309	-5.237428693	2.591174697	-2.021256498	0.04325322	0.471097684
1098	evg11190056	1531.542886	5.086740843	2.516611811	2.021265585	0.04325228	0.471097684
1099	evg1318175	3655.505541	5.054270579	2.507397505	2.015743642	0.043826789	0.476244463
1100	evg170366	1252.067447	5.074696845	2.517751034	2.015567377	0.043845234	0.476244463
1101	evg1872821	304.3801726	5.178569885	2.568394664	2.016267188	0.043772044	0.476244463
1102	evg11594014	204.3187072	5.232980635	2.600542028	2.012265358	0.044191972	0.479575131
1103	evg1240357	148.9271126	-5.31974993	2.644716498	-2.011463207	0.044276553	0.480057385
1104	evg168282	203.2794033	5.225427301	2.600065846	2.009728834	0.044459896	0.481608607
1105	evg1220835	130.6070855	-5.353585729	2.665177464	-2.008716418	0.044567217	0.482334247
1106	evg11060495	4675.038832	5.022755546	2.503403046	2.006371109	0.044816668	0.484497021
1107	evg1969488	298.144349	5.147873326	2.566140022	2.006076552	0.044848081	0.484497021
1108	evg1417798	3493.566931	5.020775446	2.504351779	2.004820364	0.044982255	0.485507927
1109	evg1313213	25164.1741	5.008514251	2.499285369	2.003978543	0.045072359	0.486041786
1110	evg1434851	200.6811434	5.206369115	2.598868023	2.003321858	0.045142753	0.486362325
1111	evg1311487	1294.486105	5.028297017	2.512747916	2.00111479	0.045380021	0.487163078
1112	evg11039400	1842.818087	-5.020310467	2.508622917	-2.00122164	0.04536851	0.487163078
1113	evg1540221	120.3278921	5.346423006	2.670363329	2.002133174	0.045270411	0.487163078
1114	evg11274235	1585.818055	-5.023856297	2.5103998	-2.001217614	0.045368944	0.487163078
1115	evg11073933	145.5594741	-5.285916769	2.642992345	-1.999974301	0.045503039	0.488045599
1116	evg11512873	119.2885882	5.333599069	2.669832684	1.997727835	0.045746175	0.490213713
1117	evg1408761	118.7689362	5.327144099	2.669567302	1.995508446	0.045987454	0.492358067
1118	evg1320223	620.0384455	5.04071179	2.527212106	1.994574092	0.046089352	0.493007653
1119	evg1313799	1657.25092	-4.994416421	2.507057164	-1.992143016	0.046355368	0.495315778
1120	evg1277961	126.2772645	-5.303737822	2.662724931	-1.991845932	0.046387965	0.495315778
1121	evg1210511	175.9453425	-5.19450998	2.611811568	-1.988853271	0.046717401	0.498388401
1122	evg1248146	458.5203309	-5.04157098	2.537322237	-1.986965198	0.046926254	0.499724904
1123	evg1724429	178.8943215	5.177300706	2.605141538	1.987339509	0.046884786	0.499724904
1124	evg11302874	107.9572373	-5.341558659	2.690548704	-1.985304578	0.047110595	0.501241642
1125	evg11132530	1531.935838	-4.97242516	2.505678479	-1.984462572	0.047204296	0.501792162
1126	evg1610032	177.3353656	5.164322958	2.604160079	1.983105032	0.047355699	0.502954529
1127	evg1711187	106.9950549	-5.328322995	2.690092797	-1.980720888	0.047622583	0.505340256
1128	evg1684611	297.0664843	5.057634825	2.556241346	1.978543549	0.047867421	0.507488019
1129	evg11519345	139.3052882	-5.220897815	2.63957246	-1.977933129	0.047936251	0.507767604
1130	evg1870529	1852.190185	-4.945915142	2.501258305	-1.977370802	0.047999732	0.507990082
1131	evg1848	7916.334012	-4.923337156	2.492476005	-1.975279661	0.04823642	0.510043632
1132	evg136064	4071.493368	-4.923085727	2.494343976	-1.973699608	0.04841591	0.51148928
1133	evg1726071	235.2738057	-5.080046464	2.574757144	-1.97301966	0.048493323	0.511854937
1134	evg1798926	844.9118669	4.950998575	2.511428893	1.971387121	0.048679613	0.513368159
1135	evg11162057	491.8313074	-4.983461849	2.528644574	-1.970803608	0.048746344	0.513618966
1136	evg1411034	120.985261	-5.240376553	2.660061159	-1.970021078	0.048835955	0.514110197
1137	evg1248732	19170.66254	4.902755788	2.489275373	1.969551397	0.048889807	0.514224448
1138	evg11082968	489.4258513	-4.976164538	2.52804927	-1.968381154	0.049024199	0.515184879
1139	evg154834	6222.96269	-4.900265457	2.490554284	-1.967540112	0.049120976	0.515748687
1140	evg172969	290.3110087	5.023440165	2.553764456	1.96707263	0.049174838	0.515861306
1141	evg11136782	10341.50751	4.886424052	2.488162009	1.963868926	0.049545294	0.519292002
1142	evg1339336	389.1275128	-4.97985026	2.536829845	-1.963021	0.049643734	0.519868139
1143	evg1990103	1121.115151	4.910311207	2.502678331	1.962022505	0.049759864	0.520379985
1144	evg11008101	134.9754672	-5.174104193	2.637356138	-1.961852675	0.049779639	0.520379985
1145	evg1815572	214.0672312	-5.058627911	2.579100366	-1.961392421	0.049833263	0.520485588
1146	evg1854925	110.9741567	5.226684718	2.665485753	1.960875128	0.049893591	0.520660959
1147	evg11200539	850.0312651	4.906778188	2.506684863	1.957477088	0.050291403	0.524354741
1148	evg11158997	226.0284076	5.024958992	2.569102471	1.955920033	0.050474575	0.525806134
1149	evg174062	179.832633	-5.070600675	2.594751875	-1.954175551	0.05068046	0.527491399
1150	evg11022097	3716.475591	4.855098797	2.487775336	1.951582495	0.050987793	0.529768044
1151	evg177320	426.7683103	-4.93477721	2.528496865	-1.951664358	0.050978067	0.529768044
1152	evg1632768	255.5567585	-4.990241381	2.55928282	-1.949859289	0.051192893	0.531437328
1153	evg1647277	465.4520842	4.91691157	2.522557219	1.949177419	0.051274241	0.531820159
1154	evg11035974	962.4486955	4.873379079	2.501263969	1.948366562	0.051371118	0.532363257
1155	evg11617501	434.8697396	4.915016487	2.52466246	1.94680143	0.051558545	0.533842983
1156	evg11273756	107.8562449	5.184456815	2.663950394	1.946153662	0.051636284	0.534077881
1157	evg1277508	329.8376103	-4.941814616	2.540082563	-1.945533066	0.051710854	0.534077881
1158	evg1811939	1062.947183	-4.861933282	2.499070249	-1.945496844	0.051715209	0.534077881
1159	evg1325015	252.6702112	-4.973334827	2.558106638	-1.944146797	0.051877751	0.535294244
1160	evg11037538	6812.123158	4.817381739	2.482279388	1.940708915	0.052293594	0.539119909
1161	evg1625578	1824.720243	4.827920128	2.489350977	1.939429262	0.05244909	0.540257253
1162	evg12183	385.3173438	-4.901793293	2.528976795	-1.93825159	0.052592535	0.541268616
1163	evg1754942	15203.42274	-4.805591847	2.479958381	-1.937771167	0.052651147	0.541405903
1164	evg1972573	42730.98134	-4.80281154	2.479035421	-1.937371084	0.052699999	0.541442684
1165	evg1796	4866.184453	-4.806856231	2.482241773	-1.936498001	0.052806737	0.542073622
1166	evg11328014	635.1781291	-4.84856287	2.50757649	-1.933565292	0.053166598	0.544895816
1167	evg1977572	903.3589416	-4.831016859	2.498567095	-1.933514961	0.053172792	0.544895816
1168	evg178795	407.366746	4.86991866	2.522311724	1.930736242	0.053515679	0.547940069
1169	evg176524	201.0777683	-4.96551971	2.573157135	-1.929738236	0.05363928	0.548735798
1170	evg11039734	1374.65757	-4.79454473	2.489083161	-1.926229226	0.054075758	0.552728198
1171	evg158792	293.871451	4.884686657	2.538128707	1.924522836	0.054289081	0.554434775
1172	evg1523078	279.8794086	4.888429481	2.541087575	1.923754824	0.054385323	0.554943747
1173	evg1323564	680.0738557	-4.811534575	2.502204216	-1.922918419	0.054490296	0.555067676
1174	evg1865448	213.1436095	-4.933098509	2.565049655	-1.923198055	0.054455181	0.555067676
1175	evg11056667	507.8707418	4.823939147	2.510263215	1.921686586	0.054645206	0.556171932
1176	evg1828450	102.6597252	5.111208404	2.66141144	1.920487876	0.054796303	0.557084296
1177	evg1780772	574.444953	-4.811952309	2.506397701	-1.919867828	0.054874597	0.557084296
1178	evg11613628	327.9518062	-4.860521456	2.531611168	-1.919932064	0.054866481	0.557084296
1179	evg11059630	138.8627577	-5.017986905	2.614290823	-1.919444792	0.054928067	0.557154157
1180	evg172452	614.4912066	-4.799108015	2.503343488	-1.917079314	0.055227856	0.559720282
1181	evg1991380	1909.691603	-4.757651147	2.482321962	-1.916613243	0.055287084	0.559846097
1182	evg11000081	2552.998705	4.751131518	2.479497968	1.916166732	0.055343876	0.559947055
1183	evg1306831	1114.251338	-4.766187052	2.488868865	-1.915001276	0.055492341	0.560500764
1184	evg1291015	235.3050216	4.886003586	2.550958288	1.915360047	0.055446603	0.560500764
1185	evg134476	367.0358774	-4.829262569	2.523282909	-1.913880743	0.055635396	0.561017394
1186	evg11307134	122.9481867	-5.035545081	2.631085861	-1.913865738	0.055637313	0.561017394
1187	evg178076	537.8048987	-4.794257597	2.506391708	-1.912812583	0.05577205	0.561902226
1188	evg178157	259.1318906	4.854181736	2.541628105	1.909870971	0.056149829	0.565232154
1189	evg172499	336.8483213	4.816275517	2.52432651	1.907944752	0.056398357	0.567256481
1190	evg1228909	440.470229	4.787177833	2.510934169	1.906532593	0.056581141	0.568616695
1191	evg11180366	121.0238218	-5.012086408	2.62980998	-1.905873978	0.056666558	0.568996949
1192	evg1697361	402.75231	-4.792028385	2.51565559	-1.90488253	0.056795343	0.569732734
1193	evg1280452	149.0042341	-4.947598396	2.597741724	-1.904576714	0.056835116	0.569732734
1194	evg11114615	261.4069747	-4.837415836	2.54098582	-1.903755542	0.056942029	0.570326404
1195	evg1276703	653.1327473	-4.751099546	2.496973188	-1.902743517	0.057074021	0.571170052
1196	evg1712263	462.2184901	4.768592222	2.50742877	1.901785717	0.057199174	0.571898025
1197	evg11478872	5440.227273	-4.699366309	2.471457723	-1.901455268	0.057242406	0.571898025
1198	evg169245	2009.791629	4.707466698	2.476771929	1.900646015	0.057348394	0.572001204
1199	evg11074965	427.3650838	-4.773874825	2.511576917	-1.900748009	0.057335027	0.572001204
1200	evg11079029	552.3147568	-4.753215813	2.50141827	-1.900208322	0.057405787	0.572096502
1201	evg11594399	1554.886827	4.709264229	2.479084008	1.899598486	0.057485831	0.572417197
1202	evg1519380	1759.840869	-4.705504437	2.477853699	-1.899024321	0.057561278	0.57269162
1203	evg113437	132.6085718	-4.949400682	2.610686156	-1.895823698	0.057983361	0.576411485
1204	evg11069620	493.801578	4.74097225	2.502538347	1.894465376	0.058163266	0.577598913
1205	evg166639	1958.423206	4.688259825	2.47506985	1.894192936	0.058199405	0.577598913
1206	evg11032118	7350.978378	-4.671821334	2.468051667	-1.892918773	0.058368672	0.578798467
1207	evg151905	377.2159145	-4.750507787	2.513561972	-1.889950533	0.058764576	0.582241564
1208	evg154796	2869.589781	-4.667922901	2.470849799	-1.889197354	0.058865389	0.582757607
1209	evg1597625	103.1848858	-5.00418123	2.650759083	-1.887829514	0.059048842	0.583526222
1210	evg11280208	185.0144629	4.837040766	2.562267326	1.887797076	0.059053198	0.583526222
1211	evg11165209	2357.725247	-4.665476519	2.471739617	-1.887527508	0.05908941	0.583526222
1212	evg1314109	6354.133497	-4.641539351	2.465174464	-1.882844164	0.05972149	0.5892816
1213	evg11443572	567.3222322	4.689338346	2.493143264	1.880894056	0.059986332	0.591406879
1214	evg1750704	783.9711972	-4.670523346	2.484684402	-1.879724983	0.060145569	0.592488351
1215	evg11080411	268.4085045	4.749292573	2.527945292	1.878716516	0.060283211	0.59297905
1216	evg11086037	355.5282488	-4.720582832	2.51277472	-1.878633526	0.06029455	0.59297905
1217	evg1520594	106.7783802	4.940480613	2.632980539	1.876383262	0.060602671	0.595519593
1218	evg1736131	217.1172027	4.765853456	2.542531196	1.874452303	0.06086811	0.597636889
1219	evg11091182	272.5491942	-4.733535786	2.526915612	-1.873246484	0.061034356	0.598777575
1220	evg11066033	442.8756851	-4.679868269	2.500213328	-1.871787586	0.061235996	0.599771729
1221	evg165495	1535.266752	-4.625823828	2.470921146	-1.872104998	0.061192079	0.599771729
1222	evg1587326	166.8652048	4.802377425	2.566801553	1.870957815	0.061350928	0.60040569
1223	evg162878	4873.461417	4.604368304	2.462122913	1.870080604	0.061472625	0.601104765
1224	evg1537096	231.059667	-4.743574807	2.537812528	-1.869158874	0.061600714	0.601230511
1225	evg1442012	2495.010687	-4.608966525	2.465544136	-1.869350647	0.061574046	0.601230511
1226	evg11058575	728.0489333	-4.640620057	2.483071622	-1.868903021	0.061636308	0.601230511
1227	evg1555791	191.0134134	-4.769467353	2.554230836	-1.867281252	0.061862322	0.602943366
1228	evg168569	1936.327898	4.603687228	2.466514176	1.866475073	0.061974928	0.603548997
1229	evg1575063	190.0512309	-4.761914054	2.553749637	-1.864675372	0.062226921	0.605017681
1230	evg1236792	116.6132068	4.872763622	2.612786879	1.864967886	0.062185906	0.605017681
1231	evg1747	20090.63749	-4.577587221	2.457280089	-1.862867501	0.06248091	0.606993667
1232	evg1648497	151.3142065	4.786209819	2.573784831	1.859599824	0.062942164	0.610978362
1233	evg11060422	1200.502547	-4.591553021	2.470139316	-1.858823505	0.06305216	0.611054114
1234	evg11615187	191556.8041	-4.565130474	2.455673131	-1.859013896	0.063025169	0.611054114
1235	evg11141382	630.1560509	-4.600658788	2.482086032	-1.853545255	0.063804246	0.617842086
1236	evg11278397	477.0955935	4.610455631	2.489727766	1.851791065	0.064055831	0.618779471
1237	evg1449466	172.6933862	-4.73837273	2.55880953	-1.85178798	0.064056274	0.618779471
1238	evg11319518	149.2355986	4.765525819	2.572647797	1.852381746	0.063971025	0.618779471
1239	evg11075827	112.9756431	4.825458265	2.610795458	1.84827128	0.064563108	0.623172083
1240	evg1224437	422.1887626	-4.608095153	2.494256611	-1.847482385	0.064677259	0.623267798
1241	evg1834453	577.5610286	4.585606098	2.481974238	1.847563939	0.06466545	0.623267798
1242	evg1788665	274.0475547	4.637630356	2.514654283	1.844241726	0.06514792	0.627297885
1243	evg11049852	2256.604279	4.526961678	2.457807277	1.841870077	0.065494156	0.630124391
1244	evg1422413	1243.038724	4.532781735	2.463484695	1.83998778	0.065770031	0.63226994
1245	evg157026	9215.241749	-4.507066077	2.451158713	-1.838749182	0.065952086	0.63351084
1246	evg1320435	202.0472956	4.658112682	2.535315595	1.837291062	0.066166939	0.63404681
1247	evg1443377	281.8037735	4.612798047	2.510534432	1.83737693	0.06615427	0.63404681
1248	evg11050034	229.6549541	-4.643595072	2.526974727	-1.837610413	0.066119833	0.63404681
1249	evg184148	461.5060344	4.560530756	2.485509458	1.834847476	0.066528292	0.636999073
1250	evg1431510	438.1988174	4.561765627	2.487258863	1.834053421	0.066646065	0.63761623
1251	evg1294585	239.7964304	-4.622664538	2.522333446	-1.832693669	0.066848139	0.639038288
1252	evg1321234	688.1569227	-4.528358714	2.472685743	-1.831352297	0.067047977	0.640436702
1253	evg175501	468.2229493	4.544182994	2.483362893	1.829850565	0.067272287	0.642066467
1254	evg1190372	198.9293838	4.634780344	2.53412332	1.828948223	0.067407365	0.642842647
1255	evg1991203	515.386415	-4.535374955	2.480417488	-1.828472415	0.067478682	0.643010006
1256	evg11484940	104.185629	-4.788710879	2.621054849	-1.827016661	0.067697264	0.644579287
1257	evg1638276	108.2987754	4.762264907	2.608554224	1.825633856	0.067905433	0.646046991
1258	evg11055593	368.1908635	-4.550362629	2.49349066	-1.8248966	0.068016634	0.646590564
1259	evg1222890	414.0487726	-4.532563402	2.48727962	-1.822297487	0.068409859	0.649812158
1260	evg11412018	846.7389118	4.489738422	2.464744352	1.821583816	0.068518158	0.65032433
1261	evg1438682	1361.996791	-4.472069325	2.456986651	-1.820143924	0.06873709	0.6518849
1262	evg11010012	1277.535902	-4.471964066	2.457667055	-1.819597189	0.06882037	0.652157532
1263	evg11166201	1367.808446	-4.465204591	2.456241241	-1.817901482	0.069079192	0.654091888
1264	evg11158923	161.1104724	4.629946065	2.550045171	1.815632961	0.069426694	0.655824512
1265	evg172041	526.5286346	-4.495865088	2.476033174	-1.815753172	0.069408244	0.655824512
1266	evg1835370	1409.336534	-4.45830182	2.455230322	-1.815838531	0.069395145	0.655824512
1267	evg11583945	117.0942981	4.70284069	2.591354416	1.814819563	0.069551643	0.656486265
1268	evg1277667	952.8433971	4.46139587	2.460003036	1.813573319	0.069743441	0.657777456
1269	evg1830021	224.276648	4.55677931	2.517415984	1.810101842	0.070279995	0.662315575
1270	evg1781399	223.756996	4.553290349	2.517169441	1.808893067	0.070467618	0.663258358
1271	evg11084422	298.7209239	-4.52049165	2.499245033	-1.808742876	0.070490959	0.663258358
1272	evg170086	495.1805837	-4.475135184	2.475552066	-1.807732201	0.07064819	0.663882224
1273	evg11044028	1340.386247	-4.434650789	2.45333209	-1.80760314	0.070668289	0.663882224
1274	evg11564021	329.900042	4.501168887	2.491580378	1.806551748	0.070832199	0.664899737
1275	evg1775969	1047.880948	-4.436725938	2.456488067	-1.806125581	0.070898726	0.665002245
1276	evg11504321	510.0833942	4.462644181	2.472714562	1.804755086	0.071113016	0.666489462
1277	evg11371896	146.1948083	-4.619101506	2.560130018	-1.804244891	0.071192925	0.666715886
1278	evg1313973	1684.11858	-4.416153438	2.449295372	-1.803030165	0.071383477	0.667602896
1279	evg11077113	497.6503077	4.458575409	2.472961612	1.802929486	0.07139929	0.667602896
1280	evg1982328	684.4238752	-4.44011649	2.463991577	-1.802001489	0.071545171	0.6684443
1281	evg1744482	168.402126	-4.580586536	2.542763186	-1.801420817	0.071636577	0.668582047
1282	evg1973316	488.9263978	-4.455968026	2.473891713	-1.801197685	0.071671727	0.668582047
1283	evg1310223	133.6478758	-4.627476383	2.570261905	-1.800390993	0.071798922	0.668725319
1284	evg1202585	262.5766506	4.506522479	2.502873305	1.800539592	0.071775478	0.668725319
1285	evg1706874	251.7025201	4.509770328	2.50549438	1.799952283	0.071868173	0.668849403
1286	evg1846406	134.6853435	4.61178672	2.564759019	1.798136466	0.072155385	0.670478823
1287	evg11024717	19092.34383	-4.385048723	2.438527718	-1.798236161	0.072139591	0.670478823
1288	evg156076	18672.04087	-4.381423625	2.438180097	-1.797005738	0.072334709	0.671102236
1289	evg11160618	711.961757	-4.423535658	2.461471011	-1.797110605	0.072318062	0.671102236
1290	evg11500838	132.6856933	-4.616629131	2.569704776	-1.796560124	0.07240548	0.671238086
1291	evg1547966	396.1455687	4.451073743	2.479242284	1.79533633	0.07260013	0.672521266
1292	evg139120	187.7228963	-4.528713107	2.528117127	-1.791338328	0.073239019	0.677914418
1293	evg11024335	718.6548009	4.390086404	2.457344365	1.786516561	0.074015658	0.684044248
1294	evg1684187	130.2802372	-4.589148725	2.568307953	-1.786837408	0.073963771	0.684044248
1295	evg11105629	141.9219103	4.559677811	2.553346345	1.7857655	0.074137235	0.68463876
1296	evg1438550	151.0442812	-4.537366641	2.547270776	-1.781265928	0.074869018	0.689798602
1297	evg11107837	1076.535255	-4.363087688	2.448565813	-1.781895207	0.074766322	0.689798602
1298	evg11032022	3001.643812	4.343003637	2.438101759	1.781305321	0.074862586	0.689798602
1299	evg11007662	216.7040518	-4.470328675	2.511494699	-1.779947486	0.075084555	0.691251884
1300	evg1320982	372.2801389	4.399793461	2.475986247	1.776986228	0.075570506	0.695190522
1301	evg1755348	22054.37106	-4.318101599	2.431699425	-1.775754666	0.075773363	0.696520866
1302	evg11590173	541.154175	-4.371179978	2.462194874	-1.775318446	0.075845321	0.696646849
1303	evg1501308	127.3936899	-4.555466002	2.566624892	-1.774885772	0.07591675	0.696767778
1304	evg1283306	192.5723693	-4.469910437	2.51950275	-1.774124055	0.076042633	0.697387917
1305	evg11540969	10970.35617	4.313390161	2.431824682	1.773725792	0.076108518	0.697457292
1306	evg173320	669.4035462	4.350954124	2.454676722	1.772516146	0.076308918	0.698758304
1307	evg173170	655.9311558	4.343647999	2.454333021	1.769787539	0.07676254	0.702374308
1308	evg11264030	117.5753893	4.550839397	2.572142461	1.769279682	0.076847212	0.702611477
1309	evg174869	533.9378066	-4.350869796	2.460406726	-1.768353886	0.077001761	0.70294966
1310	evg1827889	1031.733176	4.323737543	2.444766476	1.768568731	0.076965873	0.70294966
1311	evg1313149	15275.54052	-4.28632486	2.428779262	-1.764806266	0.077596331	0.707837166
1312	evg11546628	359.1658126	-4.36444292	2.474447439	-1.763805062	0.077764805	0.708462443
1313	evg11370200	103.2620073	-4.575209749	2.594622184	-1.76334334	0.0778426	0.708462443
1314	evg165805	103.2620073	-4.575209749	2.594622184	-1.76334334	0.0778426	0.708462443
1315	evg1450381	5266.349521	-4.283375124	2.430198734	-1.762561664	0.077974448	0.709122751
1316	evg1308823	782.7060375	4.31165524	2.44768365	1.761524713	0.078149634	0.709636653
1317	evg183773	1224.233933	4.299286258	2.440202697	1.761856203	0.078093596	0.709636653
1318	evg181726	1421.461135	-4.290290763	2.437981581	-1.759771606	0.078446539	0.711792232
1319	evg11057944	303.1664272	-4.36504364	2.481604729	-1.758960075	0.07858429	0.712501536
1320	evg165964	1586.00535	4.28364343	2.436095711	1.758405227	0.078678584	0.712816054
1321	evg155859	11765.06929	4.265099086	2.426875992	1.757444179	0.078842129	0.713757014
1322	evg11059513	908.691342	-4.290690914	2.443485594	-1.755971439	0.079093285	0.715489108
1323	evg1410698	227.8462714	-4.386961297	2.499024571	-1.755469453	0.079179041	0.715723473
1324	evg11621940	300.2798798	-4.350568501	2.48046704	-1.753931187	0.079442299	0.717560764
1325	evg1964387	455.2885731	-4.311775204	2.460740686	-1.752226567	0.079734857	0.719236849
1326	evg11162471	1546.122521	-4.26598972	2.434718206	-1.752149267	0.079748145	0.719236849
1327	evg1292954	195.0163861	-4.39743755	2.510353865	-1.75172019	0.079821933	0.719359836
1328	evg1505292	1005.333755	-4.259394528	2.438808472	-1.746506369	0.080723001	0.726554586
1329	evg11161504	1395.52077	-4.250976946	2.434139605	-1.746398167	0.080741788	0.726554586
1330	evg1962061	9133.601304	-4.23207435	2.423913671	-1.745967441	0.08081661	0.726681078
1331	evg173703	182.4694536	-4.388556741	2.514173645	-1.745526507	0.080893262	0.726823836
1332	evg1326562	274.7049236	-4.332317229	2.482724145	-1.744985337	0.080987421	0.727123552
1333	evg1254376	994.2796738	4.25286569	2.437975792	1.744424905	0.081085025	0.727453728
1334	evg11420593	140.4602744	-4.427869594	2.541163933	-1.74245728	0.081428461	0.729987226
1335	evg1820	3639.712161	-4.222938062	2.425247312	-1.741240178	0.081641487	0.730720461
1336	evg1435622	129.8377068	-4.440506347	2.55063271	-1.740943072	0.081693558	0.730720461
1337	evg183229	181.02618	-4.376551034	2.513398137	-1.741288406	0.081633038	0.730720461
1338	evg1372	3381.4029	-4.217134426	2.424945211	-1.739063797	0.082023542	0.732576203
1339	evg1320295	5420.623724	4.214233596	2.423073178	1.739210204	0.081997795	0.732576203
1340	evg1527310	413.3179546	-4.277500056	2.460153175	-1.738712898	0.082085276	0.732580461
1341	evg11082082	326.6278872	4.29083199	2.469372992	1.737620037	0.082277787	0.733750971
1342	evg155180	5558.048716	-4.207998716	2.42244194	-1.737089606	0.082371356	0.734038034
1343	evg1999698	622.4402291	-4.245087613	2.445672466	-1.735754755	0.082607207	0.735591654
1344	evg166729	632.4696957	4.24175944	2.444496825	1.735228042	0.082700421	0.735873765
1345	evg1282980	450.0351304	-4.258484798	2.455449865	-1.734299225	0.082865005	0.736790033
1346	evg11552294	107.6303891	-4.460252549	2.574710654	-1.73233157	0.083214544	0.739348241
1347	evg1981062	1017.515278	-4.215676263	2.434144321	-1.731892488	0.083292707	0.739493301
1348	evg1531248	137.2064818	4.388059217	2.536370164	1.730054737	0.083620496	0.741852754
1349	evg1317110	5530.531033	-4.172978088	2.418910164	-1.725148023	0.0845008	0.748551901
1350	evg11571152	1415.348338	4.18811727	2.427356957	1.725381699	0.084458707	0.748551901
1351	evg11006723	578.5452457	-4.211902678	2.443856632	-1.723465535	0.084804373	0.750685041
1352	evg1724411	388.1579855	4.223315698	2.455740624	1.719772706	0.085473766	0.756050862
1353	evg11046490	1374.892606	4.16399788	2.425164969	1.716995723	0.085979953	0.759966196
1354	evg160884	2585.114298	4.147532806	2.418993854	1.714569385	0.086424206	0.763328712
1355	evg1450043	162.2250616	-4.308250821	2.51422362	-1.713551168	0.086611188	0.764337049
1356	evg11617528	364.612059	-4.208634085	2.457182524	-1.712788547	0.086751448	0.764337049
1357	evg167918	113.4420445	-4.38056456	2.558426833	-1.712210216	0.086857935	0.764337049
1358	evg1429185	141.8447888	4.32623276	2.526012025	1.712673067	0.086772703	0.764337049
1359	evg11281342	277.6685924	-4.231856216	2.471229425	-1.712449752	0.086813817	0.764337049
1360	evg1604301	151.1214027	-4.305358813	2.51996585	-1.708498873	0.087543815	0.769806241
1361	evg1867983	4569.632112	-4.114311869	2.413478068	-1.704723122	0.088246075	0.775111573
1362	evg1992413	140.4988351	-4.307213483	2.526879071	-1.704558612	0.088276776	0.775111573
1363	evg11140833	5596.154079	-4.111269309	2.412631376	-1.704060285	0.088369825	0.775359311
1364	evg11050387	336.1505554	-4.17193632	2.456360732	-1.698421679	0.089428203	0.783069034
1365	evg11042641	110.5554972	-4.341570878	2.556729803	-1.698095306	0.089489775	0.783069034
1366	evg11038230	2248.176002	-4.102412414	2.415294164	-1.698514605	0.089410679	0.783069034
1367	evg11502340	129.3951763	-4.303749746	2.534620572	-1.697985802	0.089510441	0.783069034
1368	evg11072504	6522.050859	-4.090177688	2.410154573	-1.697060319	0.089685257	0.784024848
1369	evg1965157	2039.053727	-4.09438122	2.415084762	-1.695336447	0.090011614	0.786303066
1370	evg1647465	2626.589136	4.089044163	2.412965782	1.694613406	0.090148782	0.786352506
1371	evg153162	5378.680649	-4.084826349	2.410047504	-1.694915284	0.090091493	0.786352506
1372	evg1831994	2883.587332	-4.078912004	2.411592757	-1.691376785	0.090764863	0.791149417
1373	evg185414	119.0572237	4.294441034	2.539871923	1.690810074	0.090873082	0.7915158
1374	evg11048333	4674.992926	-4.071584181	2.40907743	-1.690101003	0.091008633	0.792119536
1375	evg1723930	495.6047519	-4.116049399	2.43767519	-1.688514293	0.091312548	0.794186733
1376	evg1394524	1888.933068	-4.071928562	2.413312402	-1.687277851	0.091549938	0.795672752
1377	evg11041984	1007.239757	-4.082918674	2.420602119	-1.686736801	0.091653972	0.795980488
1378	evg11576264	1363.788948	-4.074898022	2.41632711	-1.686401649	0.091718464	0.795980488
1379	evg11042540	2105.907045	-4.061428704	2.411515567	-1.684181002	0.092146694	0.799116976
1380	evg1810920	193.5400604	4.182429955	2.485144644	1.682972444	0.092380426	0.800563417
1381	evg1399819	218.3676726	4.162885914	2.475382346	1.68171431	0.092624252	0.800935233
1382	evg1559390	134.0500093	4.240503488	2.521382956	1.681816512	0.092604426	0.800935233
1383	evg141840	5057.945211	-4.047610648	2.406429167	-1.681998666	0.092569099	0.800935233
1384	evg1373	8268.158593	-4.036267967	2.404260557	-1.678798064	0.093191406	0.805257244
1385	evg11047019	268.56642	-4.125752051	2.46130357	-1.676246726	0.093689875	0.80897994
1386	evg1616982	231.8492442	-4.136640609	2.470271643	-1.674569119	0.094018802	0.81042559
1387	evg1826002	491.3134917	-4.073680514	2.433451723	-1.674033833	0.09412395	0.81042559
1388	evg171672	1342.178403	-4.04010212	2.412914889	-1.67436578	0.094058734	0.81042559
1389	evg11149215	1547.047978	-4.036433519	2.411234249	-1.674011357	0.094128367	0.81042559
1390	evg1214049	289.7325975	4.108490694	2.454890736	1.673594117	0.094210395	0.810548287
1391	evg1990408	516.4459174	-4.06577509	2.431313727	-1.672254405	0.094474166	0.811956471
1392	evg11557033	543.0216168	-4.062706085	2.429741547	-1.672073349	0.094509859	0.811956471
1393	evg1270802	924.2607026	-4.038855296	2.417237062	-1.670856103	0.094750104	0.813436104
1394	evg138602	425.1340691	-4.06905376	2.437141958	-1.669600634	0.094998405	0.814398511
1395	evg1244478	188.8631927	4.145170591	2.482651254	1.669654803	0.094987681	0.814398511
1396	evg11164761	1700.767641	-4.02015856	2.408796945	-1.668948712	0.095127545	0.814921422
1397	evg1624324	167.1130953	-4.163194394	2.495217796	-1.668469342	0.095222593	0.815151746
1398	evg11027085	928.1479931	-4.030345839	2.416298672	-1.667983303	0.095319041	0.815393717
1399	evg1413168	211.0925451	4.111224144	2.471734822	1.663294989	0.096253401	0.822798017
1400	evg11281855	138.613031	-4.174115822	2.512587816	-1.661281566	0.09665691	0.825657137
1401	evg1716424	104.5455293	4.229216356	2.547063934	1.660428032	0.096828375	0.82653143
1402	evg1985243	1524.513813	-3.996144701	2.407233862	-1.6600567	0.096903047	0.826578841
1403	evg1260348	451.5738878	4.034060483	2.431046794	1.659392363	0.097036754	0.827129397
1404	evg1457326	1149.229608	3.994742558	2.409673257	1.657794286	0.097358995	0.829285058
1405	evg11108259	280.898514	4.061185292	2.451197413	1.656816897	0.0975565	0.829785335
1406	evg135374	11946.10098	3.972598574	2.397286795	1.657122786	0.097494653	0.829785335
1407	evg11053864	897.8006854	-3.994362173	2.413060796	-1.655309381	0.097861757	0.831790157
1408	evg11355557	2794.780096	3.972073794	2.400762587	1.654505038	0.098024941	0.832049218
1409	evg1216109	734.9549794	3.997672519	2.416281089	1.654473288	0.098031386	0.832049218
1410	evg1114594	167.1149315	4.111222986	2.487679902	1.652633437	0.098405489	0.834632085
1411	evg11196795	2791.276576	-3.961426245	2.399780824	-1.65074502	0.098790651	0.837305027
1412	evg1314715	3712.401005	-3.957583085	2.398225321	-1.650213202	0.098899338	0.837632563
1413	evg174382	308.8054773	4.031056343	2.443848678	1.649470517	0.099051278	0.838176179
1414	evg11164873	127.0282809	-4.154058477	2.518810297	-1.649214505	0.099103697	0.838176179
1415	evg1430626	126.2552298	4.149356232	2.516682941	1.648740159	0.099200879	0.838405168
1416	evg167455	197.1005027	4.071478026	2.471653547	1.647268903	0.099502787	0.840362872
1417	evg173610	940.6967618	3.960756499	2.408652147	1.644387091	0.10009627	0.844182857
1418	evg1449087	735.9795936	-3.969168386	2.413654467	-1.64446421	0.100080351	0.844182857
1419	evg11028530	7959.858078	-3.933328895	2.393880717	-1.643076394	0.100367128	0.845274991
1420	evg1366212	108.669693	-4.170749193	2.538031716	-1.64330066	0.100320742	0.845274991
1421	evg171727	445.2995035	3.984505055	2.426237763	1.642256631	0.100536831	0.845965342
1422	evg1388286	312.4044803	4.007957692	2.440904047	1.641997233	0.100590577	0.845965342
1423	evg11038212	428.1362987	-3.983086991	2.427837309	-1.640590569	0.100882434	0.847823632
1424	evg11504080	150.2363418	-4.093285518	2.495995627	-1.639940981	0.101017439	0.848362044
1425	evg1569439	451.3443596	-3.972908091	2.425201973	-1.638176175	0.101384948	0.849063442
1426	evg1200449	186.2263721	4.052671932	2.473338365	1.63854327	0.101308415	0.849063442
1427	evg158814	193.9825909	4.047094031	2.469997858	1.638501029	0.10131722	0.849063442
1428	evg152928	10448.27671	-3.919913192	2.392128756	-1.63867149	0.101281695	0.849063442
1429	evg1965295	6103.407849	-3.913286404	2.392343522	-1.635754384	0.101891002	0.852704338
1430	evg138300	1199.582598	-3.920514909	2.401793463	-1.632328078	0.102610391	0.856925747
1431	evg1822444	297.6632577	-3.986126555	2.441445159	-1.632691417	0.102533914	0.856925747
1432	evg156884	27863.35659	3.900457743	2.389267675	1.632490903	0.102576113	0.856925747
1433	evg1314046	6381.616292	-3.897901487	2.390687408	-1.630452176	0.103005965	0.859628984
1434	evg1960779	2109.537264	3.896013091	2.39449368	1.627071779	0.103721854	0.864999757
1435	evg11032275	5817.753509	-3.886540656	2.389730002	-1.626351367	0.10387493	0.865672676
1436	evg1237195	219.8605244	-3.993051393	2.457548007	-1.624811146	0.104202805	0.867081597
1437	evg157530	5836.67031	-3.882875234	2.38935019	-1.625075826	0.104146403	0.867081597
1438	evg1441114	264.789303	3.970714294	2.444214697	1.624535807	0.104261505	0.867081597
1439	evg178814	272.0258698	3.966278396	2.442467557	1.623881711	0.104401057	0.867638801
1440	evg1259024	568.3854071	-3.914992141	2.413213967	-1.622314554	0.104736014	0.86922228
1441	evg11170232	459.1758636	3.923814667	2.419002776	1.62207944	0.10478634	0.86922228
1442	evg11573712	2215.772121	-3.881035134	2.392790065	-1.621970599	0.104809644	0.86922228
1443	evg11544240	809.1256577	-3.896053769	2.404481443	-1.620330146	0.105161376	0.871534928
1444	evg174908	715.5736136	3.889798101	2.40557676	1.616991885	0.105880033	0.876883178
1445	evg1518449	223.4099493	3.96208243	2.451957938	1.615885154	0.106119146	0.877292045
1446	evg11048726	457.2331365	-3.90663552	2.417854138	-1.615744911	0.106149476	0.877292045
1447	evg11287817	135.7650444	-4.03710695	2.498522059	-1.615798001	0.106137994	0.877292045
1448	evg11028346	688.7940931	-3.885488568	2.40617176	-1.614801002	0.106353796	0.878373652
1449	evg1321294	185.6681594	3.979980284	2.465360939	1.614360081	0.106449345	0.878556052
1450	evg11034882	155.6825882	4.002847558	2.480923784	1.613450435	0.106646683	0.879437797
1451	evg11029119	15156.76424	-3.8462805	2.38427013	-1.613189903	0.106703256	0.879437797
1452	evg1275712	150.7559938	-4.00582361	2.485583075	-1.611623305	0.107043936	0.88163804
1453	evg1311203	173.9640546	-3.97617823	2.470937559	-1.609177948	0.107577437	0.885422277
1454	evg1441109	442.7618391	-3.885370497	2.416397563	-1.607918563	0.107853016	0.885861412
1455	evg1442639	149.7938113	-3.996009433	2.485015418	-1.608042109	0.107825957	0.885861412
1456	evg11063717	530.2635183	-3.877572884	2.410791901	-1.608422893	0.107742591	0.885861412
1457	evg1765007	2160.523752	-3.830750638	2.387664952	-1.604392037	0.108627665	0.890607517
1458	evg1308333	203.9459533	-3.940377572	2.45617907	-1.604271293	0.108654266	0.890607517
1459	evg1984955	31270.41341	-3.819940699	2.381092797	-1.604280481	0.108652241	0.890607517
1460	evg1189566	109.189345	-4.045219687	2.522324698	-1.603766434	0.108765546	0.890909016
1461	evg1219053	195.7288418	-3.942582387	2.459050159	-1.603294822	0.108869579	0.891150785
1462	evg169899	557.8124176	3.853955739	2.406711927	1.601336535	0.109302401	0.894081678
1463	evg145149	249.3998926	-3.90663725	2.441092695	-1.600364156	0.109517822	0.895231465
1464	evg12259	722.2593126	-3.835217486	2.399964226	-1.598031106	0.110036055	0.897626996
1465	evg1457932	162.8603958	-3.953671179	2.473420778	-1.598462831	0.109940011	0.897626996
1466	evg11055402	1798.306132	3.814804763	2.387107397	1.598086775	0.110023666	0.897626996
1467	evg1512215	107.7460713	-4.024852115	2.521466233	-1.596234787	0.110436384	0.900278604
1468	evg1202385	185.1062742	-3.925139215	2.460861476	-1.595026479	0.110706315	0.901514429
1469	evg1244776	164.9592021	3.938075749	2.469196535	1.594881449	0.110738749	0.901514429
1470	evg128717	1850.313562	-3.803258148	2.385865267	-1.59407918	0.110918301	0.902361883
1471	evg184043	128.7763681	3.975409159	2.49457465	1.593622047	0.111020713	0.902581042
1472	evg11020262	16161.93273	-3.787600601	2.378139764	-1.592673676	0.111233416	0.903695937
1473	evg1650359	554.136293	3.823305537	2.403683711	1.59060259	0.111699041	0.903697207
1474	evg162305	214.6070817	-3.895635221	2.448181426	-1.591236327	0.1115564	0.903697207
1475	evg11592924	283.2690818	-3.865340935	2.430541807	-1.590320695	0.111762536	0.903697207
1476	evg11016266	544.3694068	-3.825949092	2.40479401	-1.59096749	0.111616892	0.903697207
1477	evg1873810	153.2000106	-3.94279262	2.47711468	-1.59168756	0.111454925	0.903697207
1478	evg11017477	5693.384084	-3.787123017	2.379550111	-1.591529004	0.111490573	0.903697207
1479	evg11573750	113.7835825	3.990367795	2.508977322	1.590435975	0.111736567	0.903697207
1480	evg1964679	6997.26983	-3.772679071	2.377668913	-1.586713377	0.112577575	0.905931328
1481	evg156340	15894.50294	-3.769904109	2.376364664	-1.586416498	0.11264486	0.905931328
1482	evg11300648	997.5683546	3.798842312	2.39109486	1.588745965	0.112117757	0.905931328
1483	evg180593	579.4449965	3.813057653	2.40163352	1.587693385	0.11235569	0.905931328
1484	evg1321292	1652.660355	-3.785725552	2.384906625	-1.587368458	0.112429219	0.905931328
1485	evg155079	7400.023976	-3.774017266	2.3777048	-1.587252239	0.112455528	0.905931328
1486	evg163341	1142.26113	3.790714485	2.388668541	1.586957094	0.112522363	0.905931328
1487	evg181101	136.7657876	-3.949411964	2.487792059	-1.587516911	0.11239562	0.905931328
1488	evg158085	1442.344534	-3.78275458	2.385731366	-1.5855744	0.112835887	0.906505602
1489	evg11024864	7572.776121	-3.768792048	2.377136589	-1.585433527	0.112867869	0.906505602
1490	evg11030100	431.7353017	-3.81816143	2.410092165	-1.584238763	0.113139395	0.908076529
1491	evg177881	210.9383021	3.873727132	2.445697168	1.583894843	0.113217651	0.908095164
1492	evg11099155	511.7176354	3.805404874	2.403699077	1.58314529	0.113388353	0.908854766
1493	evg1311423	120.3315646	-3.957878098	2.501362024	-1.582289193	0.113583567	0.909809694
1494	evg1571052	217.5321898	-3.858342513	2.443324335	-1.579136449	0.114304763	0.914973668
1495	evg1653750	374.2155212	-3.80757849	2.413504351	-1.577614098	0.114654292	0.916787579
1496	evg1317093	134.3603315	-3.922139342	2.48632927	-1.577481868	0.114684691	0.916787579
1497	evg11288682	2988.009834	-3.749187159	2.377736079	-1.576788607	0.114844174	0.917449217
1498	evg1960946	4081.906606	-3.745501093	2.376218807	-1.576244192	0.114969538	0.917837584
1499	evg134732	193.8430377	-3.862174581	2.450841156	-1.575856751	0.11505882	0.917937578
1500	evg11137479	1526.190287	-3.743762723	2.381264828	-1.572174031	0.115910196	0.920260336
1501	evg1675118	172.6768602	3.868434366	2.458142636	1.573722496	0.115551619	0.920260336
1502	evg1599534	110.1460187	3.940492224	2.506777749	1.571935217	0.115965576	0.920260336
1503	evg1989879	133.398149	-3.911084278	2.485741896	-1.573407233	0.115624553	0.920260336
1504	evg11171909	392.2950027	3.789301868	2.409439311	1.572690314	0.115790544	0.920260336
1505	evg11091642	330.2838133	3.799555472	2.416469374	1.572358215	0.115867499	0.920260336
1506	evg172085	125.6621287	-3.918463795	2.492378911	-1.572178202	0.115909229	0.920260336
1507	evg153539	6015.046816	-3.732243105	2.373871911	-1.572217561	0.115900104	0.920260336
1508	evg1825619	169.6727944	-3.862721407	2.460158774	-1.570110615	0.116389379	0.923011
1509	evg11611790	5707.280643	-3.71728441	2.372469991	-1.566841488	0.117151747	0.926719124
1510	evg11612544	109.708997	-3.929743706	2.508171124	-1.566776552	0.11716693	0.926719124
1511	evg11193607	129.7771113	3.894125754	2.48460153	1.567303934	0.117043666	0.926719124
1512	evg1460928	183.7015613	-3.844934961	2.452532269	-1.567740824	0.11694163	0.926719124
1513	evg169086	115.8236297	3.911691632	2.497996226	1.565931762	0.117364593	0.927668981
1514	evg11138864	986.5546709	-3.7305195	2.384458538	-1.564514308	0.117696836	0.929066968
1515	evg1454919	731.7397477	3.738663645	2.389463232	1.564645815	0.11766598	0.929066968
1516	evg11550379	759.2464137	-3.735924592	2.388858523	-1.56389529	0.117842161	0.929600529
1517	evg11036373	1548.590408	-3.714024321	2.378108304	-1.561755751	0.118345539	0.932956036
1518	evg11068190	369.4431697	-3.755805406	2.408484063	-1.559406377	0.118900228	0.936711348
1519	evg11158780	9684.926335	-3.693667977	2.3691641	-1.559059576	0.11898228	0.936740677
1520	evg1244516	114.2646737	3.890833167	2.497041968	1.558176921	0.119191314	0.937769031
1521	evg125327	8258.975627	3.688109709	2.368794153	1.556956608	0.119480788	0.938826781
1522	evg11050850	541.5489636	3.727803963	2.394301715	1.556948291	0.119482763	0.938826781
1523	evg1254187	280.459656	-3.764071528	2.420164803	-1.555295541	0.119875699	0.941295786
1524	evg11490044	358.8206021	-3.742545391	2.408094722	-1.554152067	0.120148148	0.941727518
1525	evg174199	437.6626394	-3.730586365	2.40052141	-1.554073357	0.12016692	0.941727518
1526	evg1453773	703.6895587	-3.712081429	2.387711306	-1.554660909	0.120026849	0.941727518
1527	evg1396337	358.1136551	3.734970888	2.406752608	1.551871545	0.120692963	0.943496043
1528	evg1316822	2991.629035	-3.678661042	2.370564517	-1.551808026	0.120708165	0.943496043
1529	evg141983	364.6322575	-3.735485667	2.406791935	-1.552060073	0.12064785	0.943496043
1530	evg11143520	486.522778	-3.720838154	2.396614206	-1.552539472	0.120533196	0.943496043
1531	evg1866065	1590.792391	3.682045035	2.374487542	1.550669342	0.120980945	0.945010531
1532	evg1642108	134.8799834	-3.834677411	2.476019002	-1.548726972	0.121447367	0.948034638
1533	evg1824528	240.8173721	-3.752903148	2.42632271	-1.546745259	0.121924685	0.948773703
1534	evg1452259	127.1439632	-3.837084525	2.481895728	-1.546029707	0.122097393	0.948773703
1535	evg1632510	290.1586019	-3.73517145	2.415588392	-1.546278109	0.122037417	0.948773703
1536	evg11048091	105.469151	3.873723659	2.503959756	1.547039105	0.121853816	0.948773703
1537	evg11622861	23408.09566	3.656524835	2.364656987	1.546323571	0.122026442	0.948773703
1538	evg1546609	138.5340733	3.823299329	2.47066284	1.54747919	0.121747739	0.948773703
1539	evg1265068	390.2843352	-3.719216285	2.402815669	-1.547857513	0.121656606	0.948773703
1540	evg11030801	868.7056839	-3.679795925	2.380981304	-1.545495515	0.122226453	0.949159838
1541	evg11289381	359.8213453	-3.714875635	2.405079614	-1.544595702	0.122444086	0.950232855
1542	evg11349785	161.9753348	-3.791020761	2.455697552	-1.543765338	0.122645191	0.950710832
1543	evg1582663	387.3977879	-3.707690171	2.401843817	-1.543684958	0.122664672	0.950710832
1544	evg11114076	156.6062099	3.786220575	2.456373959	1.541386059	0.123222855	0.953580195
1545	evg1774247	168.2680815	-3.778014039	2.45138485	-1.541175405	0.123274102	0.953580195
1546	evg1322849	140.2105476	-3.806255336	2.469305406	-1.541427531	0.123212768	0.953580195
1547	evg161818	1572.007799	3.65058874	2.371371137	1.539442174	0.123696385	0.956228225
1548	evg1846821	1396.36727	3.651119884	2.372414782	1.538988844	0.12380702	0.956465213
1549	evg155653	1970.801206	-3.643408475	2.369158012	-1.537849505	0.124085416	0.957379027
1550	evg1447271	994.4688051	3.65528426	2.376417228	1.538149201	0.124012138	0.957379027
1551	evg136005	466.2783859	-3.678525383	2.393319166	-1.53699742	0.124293941	0.95775209
1552	evg1601045	11528.74149	-3.63186388	2.362694284	-1.537170468	0.12425157	0.95775209
1553	evg11177379	347.755504	-3.693923078	2.404076423	-1.536524813	0.124409717	0.958026918
1554	evg157005	2044.597294	3.637972451	2.368266997	1.536132731	0.12450583	0.958150078
1555	evg1999775	1729.464181	-3.634521565	2.369141122	-1.534109358	0.125002752	0.961355566
1556	evg12066	4686.032317	-3.618271239	2.362907258	-1.531279413	0.125700351	0.965121552
1557	evg1285694	186.1841389	-3.736714642	2.439738989	-1.531604265	0.125620119	0.965121552
1558	evg1325109	310.037585	-3.686453941	2.407651462	-1.53114103	0.125734541	0.965121552
1559	evg11567498	109.7475577	-3.816072337	2.494878871	-1.529562169	0.12612514	0.967498746
1560	evg1798899	184.9942644	3.727027126	2.437943305	1.528758736	0.126324265	0.967928395
1561	evg11174940	2007.268655	-3.617473424	2.36639852	-1.5286831	0.126343024	0.967928395
1562	evg130653	867.8977444	-3.627698272	2.375634552	-1.527043909	0.126750093	0.970401603
1563	evg1415172	676.3059199	-3.634207521	2.380386363	-1.526730104	0.126828138	0.970401603
1564	evg162363	143.1356557	-3.754532654	2.461688958	-1.525185642	0.127212801	0.971825743
1565	evg176800	290.8673852	3.671388847	2.407975834	1.524678443	0.127339321	0.971825743
1566	evg11307399	303.7815629	3.669817022	2.40602322	1.525262513	0.127193634	0.971825743
1567	evg11056113	290.8673852	3.671388847	2.407975834	1.524678443	0.127339321	0.971825743
1568	evg1204	47289.89356	-3.590315638	2.357688653	-1.522811603	0.127805846	0.974764104
1569	evg1322350	709.2019093	3.61831422	2.377596711	1.521836821	0.128049973	0.976003586
1570	evg165284	121.3708685	-3.765235034	2.478310306	-1.519275058	0.128693275	0.979658102
1571	evg168957	231.9741075	3.675432657	2.419050689	1.519369839	0.128669429	0.979658102
1572	evg1321057	1383.106046	3.586016425	2.365848508	1.515742201	0.129584552	0.981823675
1573	evg164119	1825.709969	3.584526713	2.363543657	1.516590016	0.129370228	0.981823675
1574	evg11419062	1001.993659	3.596824309	2.370330387	1.517435852	0.129156678	0.981823675
1575	evg1250530	180.8370487	3.691730298	2.435614289	1.515728626	0.129587986	0.981823675
1576	evg11165872	2785.207849	3.575639602	2.36032021	1.514895981	0.129798748	0.981823675
1577	evg1705442	112.6671571	3.769435864	2.484658988	1.517083786	0.129245531	0.981823675
1578	evg1866042	722.8377238	-3.599586637	2.375623777	-1.515217465	0.129717342	0.981823675
1579	evg1811304	274.7636828	-3.650439401	2.408967364	-1.515354444	0.129682668	0.981823675
1580	evg11376720	154.2778753	-3.715569385	2.451127687	-1.515861211	0.12955445	0.981823675
1581	evg11280155	392.5832902	3.629642678	2.392700176	1.516965107	0.129275494	0.981823675
1582	evg1716420	285.6708655	3.643320137	2.405767964	1.514410446	0.129921771	0.982091318
1583	evg11438454	136.9365566	3.725935644	2.46081185	1.514108299	0.129998374	0.982091318
1584	evg11055192	203.5474923	3.660857696	2.424796106	1.50975898	0.131104936	0.98982571
1585	evg11064085	3972.856815	-3.55616747	2.357078847	-1.508718079	0.131370843	0.989958359
1586	evg1521119	218.6486152	-3.652198361	2.420695163	-1.50873948	0.131365372	0.989958359
1587	evg181771	132.5130881	-3.718793469	2.464553384	-1.508911713	0.131321346	0.989958359
1588	evg11175767	1825.517165	3.557806324	2.360820597	1.507021045	0.131805263	0.990090139
1589	evg1748212	118.9654124	-3.734208479	2.476809662	-1.507668731	0.131639332	0.990090139
1590	evg1557335	7201.2268	-3.547180204	2.354760281	-1.50638697	0.131967864	0.990090139
1591	evg11191150	184.4360517	3.665816628	2.431493813	1.50763971	0.131646764	0.990090139
1592	evg11133842	1331.333652	3.562142629	2.363753985	1.506985351	0.131814412	0.990090139
1593	evg1518843	1074.230792	-3.565525425	2.366489454	-1.506672856	0.131894532	0.990090139
1594	evg1288038	567.5591054	-3.585187013	2.378839077	-1.507116243	0.131780864	0.990090139
1595	evg124404	2417.202445	-3.545248279	2.357985406	-1.503507303	0.132708275	0.993417508
1596	evg11028865	2399.668322	3.547458159	2.358160876	1.504332548	0.132495763	0.993417508
1597	evg11023308	2700.298921	-3.545179427	2.357438812	-1.503826699	0.132625995	0.993417508
1598	evg11013752	413.2041086	-3.589156881	2.387407426	-1.503370075	0.132743639	0.993417508
1599	evg11062725	1412.557275	-3.548659255	2.361991473	-1.502401383	0.13299348	0.994043139
1600	evg11636	1282.372521	-3.550895698	2.363113131	-1.502634661	0.13293328	0.994043139
1601	evg11573511	115.7465082	3.717249154	2.475901053	1.501372258	0.133259305	0.995407888
1602	evg1706181	200.6278929	-0.270424223	2.162459398	-0.125054012	0.900480791	0.999993077
1603	evg1799367	442.1136513	-0.179236206	2.130649183	-0.084122814	0.932958786	0.999993077
1604	evg142174	627.7065254	0.752493614	2.13798683	0.351963634	0.724865536	0.999993077
1605	evg1568427	5037.20871	-0.792475301	2.123676718	-0.373161929	0.709027929	0.999993077
1606	evg11506313	577.5830633	0.13125822	2.124186708	0.061792223	0.950728296	0.999993077
1607	evg11035514	218.8230567	-2.958398453	2.347520571	-1.260222589	0.207589076	0.999993077
1608	evg1290923	726.1006975	0.325008307	2.122673327	0.153112729	0.878309378	0.999993077
1609	evg11482159	246.8163226	-0.15177992	2.150585616	-0.070576088	0.943735142	0.999993077
1610	evg163298	2407.373127	-0.401574892	2.113275969	-0.190024823	0.849289679	0.999993077
1611	evg175190	165.892005	0.006915931	2.171982485	0.003184156	0.997459415	0.999993077
1612	evg11169169	320.070724	-1.751997846	2.217896554	-0.789936682	0.429564747	0.999993077
1613	evg140129	1452.353802	-0.261740151	2.113761574	-0.123826715	0.901452479	0.999993077
1614	evg1987770	153.9124663	-3.503430271	2.427919295	-1.442976411	0.149027116	0.999993077
1615	evg11008314	125.5923522	-0.187508973	2.194354401	-0.085450633	0.931903141	0.999993077
1616	evg1319765	1996.109909	-1.815174134	2.193313516	-0.827594469	0.407900202	0.999993077
1617	evg152005	1188.197997	-0.279127836	2.115781995	-0.131926558	0.895042382	0.999993077
1618	evg1260373	421.7333785	-0.169296159	2.131789384	-0.079415049	0.936702499	0.999993077
1619	evg1799635	333.3392934	2.329145797	2.266902112	1.027457597	0.304205042	0.999993077
1620	evg1516892	123.096921	2.348276274	2.325756556	1.009682749	0.31264731	0.999993077
1621	evg1424341	104.3288547	0.661444739	2.223132635	0.297528239	0.766063252	0.999993077
1622	evg11051232	818.7860429	0.357756809	2.12153195	0.168631356	0.866086616	0.999993077
1623	evg11159722	186.9443365	-0.368911203	2.168313941	-0.170137357	0.864902115	0.999993077
1624	evg137064	672.6132693	-1.223988189	2.161325441	-0.566313692	0.571180555	0.999993077
1625	evg11695883	745.6767033	-0.534761271	2.127376418	-0.251371251	0.801527093	0.999993077
1626	evg136488	1013.532504	-2.089854639	2.2223789	-0.940368287	0.347028683	0.999993077
1627	evg11110152	197.1225374	-0.872500956	2.182331573	-0.399802197	0.689302213	0.999993077
1628	evg11464146	271.7779793	-0.00549836	2.1457387	-0.002562456	0.997955458	0.999993077
1629	evg1624286	386.4025534	0.133679807	2.133924521	0.062645049	0.950049156	0.999993077
1630	evg165229	154.2282972	-0.320084933	2.17996457	-0.146830337	0.883265938	0.999993077
1631	evg139752	711.4182341	-0.702803518	2.133903813	-0.329351076	0.741890342	0.999993077
1632	evg11141322	2534.276544	-0.671447393	2.121168275	-0.316546028	0.751588094	0.999993077
1633	evg1720933	295.8839547	-1.172237115	2.1795113	-0.537844018	0.59068474	0.999993077
1634	evg169640	1213.03479	0.088649984	2.113574047	0.041943164	0.966544006	0.999993077
1635	evg1815147	279.3964811	-0.375931155	2.148642388	-0.174962179	0.861109352	0.999993077
1636	evg11356076	572.8180567	-0.700015225	2.137662956	-0.327467538	0.743314292	0.999993077
1637	evg1803834	109.6153494	-1.763205453	2.285241968	-0.77156182	0.440373994	0.999993077
1638	evg161100	576.070013	-0.729800587	2.138725473	-0.34123154	0.732929281	0.999993077
1639	evg164984	453.0887743	0.319310267	2.131998063	0.14977043	0.880945739	0.999993077
1640	evg1862824	16707.48467	-0.701377367	2.118471209	-0.33107713	0.740586226	0.999993077
1641	evg11189749	173.3782985	0.003103913	2.169090387	0.001430975	0.998858248	0.999993077
1642	evg150879	279.2110223	0.659412812	2.156804235	0.305736052	0.759805621	0.999993077
1643	evg11049867	2312.614682	-1.482276609	2.16676278	-0.684097319	0.493913715	0.999993077
1644	evg167722	442.9950398	-3.174558356	2.342401424	-1.355258037	0.17533536	0.999993077
1645	evg11047686	289.9786518	-0.739803104	2.158485997	-0.342741674	0.731792808	0.999993077
1646	evg1320233	636.1329667	-0.707132782	2.13596483	-0.331060124	0.740599071	0.999993077
1647	evg1452850	780.3685218	0.139018819	2.119122188	0.065602078	0.947694635	0.999993077
1648	evg156586	7506.46449	1.137498844	2.140639633	0.531382689	0.595153615	0.999993077
1649	evg1229191	1939.128143	-0.808899574	2.128023075	-0.380117859	0.70385793	0.999993077
1650	evg174384	315.8161883	0.738591242	2.155183409	0.342704588	0.731820711	0.999993077
1651	evg1270310	1248.885267	-1.362321274	2.162555811	-0.629958897	0.528721477	0.999993077
1652	evg1638706	718.1902357	-0.832503202	2.139072442	-0.389188877	0.697136431	0.999993077
1653	evg1268628	425.4352102	0.488557211	2.137478815	0.228567042	0.819205443	0.999993077
1654	evg11274224	204.3205434	-0.759613619	2.175492382	-0.349168595	0.726962742	0.999993077
1655	evg11201727	187.3483062	-0.407036116	2.169020504	-0.187658953	0.85114401	0.999993077
1656	evg151633	2205.761017	0.251704266	2.110915435	0.119239389	0.905085701	0.999993077
1657	evg156989	130.4803859	-0.24292874	2.19175544	-0.110837521	0.911745191	0.999993077
1658	evg1981596	149.758923	-1.751232395	2.257434922	-0.775762073	0.437889481	0.999993077
1659	evg1198029	366.756771	0.521672626	2.1426657	0.243468977	0.807642115	0.999993077
1660	evg1802669	471.5667169	0.548769171	2.136624905	0.256839265	0.797302857	0.999993077
1661	evg1699232	736.1099656	-1.970287481	2.216155638	-0.889056458	0.373972738	0.999993077
1662	evg1841744	239.2455626	-1.5699141	2.215528846	-0.708595649	0.478575437	0.999993077
1663	evg1323745	489.390963	-0.823644561	2.146064225	-0.383793062	0.701131831	0.999993077
1664	evg114460	584.4266777	-0.404506684	2.128138279	-0.190075376	0.849250065	0.999993077
1665	evg11065305	316.7563361	0.354179102	2.143398835	0.165241809	0.868753658	0.999993077
1666	evg1836619	392.7301883	-0.28247052	2.135234806	-0.132290144	0.894754803	0.999993077
1667	evg1326113	223.4687085	-0.812792843	2.172946192	-0.374051068	0.708366323	0.999993077
1668	evg11137208	19817.64026	-1.274233175	2.148158933	-0.593174535	0.553064353	0.999993077
1669	evg163461	975.5134437	0.13346386	2.116153101	0.063069094	0.949711484	0.999993077
1670	evg1800245	272.9586727	1.047472083	2.175369631	0.481514529	0.630150856	0.999993077
1671	evg1746042	176.9773015	0.046034856	2.167842093	0.021235336	0.983057926	0.999993077
1672	evg163559	1444.384581	-0.314218801	2.114668481	-0.1485901	0.881877085	0.999993077
1673	evg11058199	275.9498849	-0.646466394	2.15689	-0.299721541	0.764389566	0.999993077
1674	evg138773	604.6545437	1.046480129	2.152715242	0.48612102	0.626881364	0.999993077
1675	evg11169721	324.3711654	-0.438807397	2.144498005	-0.2046201	0.83786895	0.999993077
1676	evg1409369	374.2779528	0.111254082	2.134717237	0.052116543	0.958435832	0.999993077
1677	evg1304353	1553.651047	0.03883018	2.111323965	0.018391389	0.985326622	0.999993077
1678	evg1770760	24702.78007	-0.951977534	2.129379474	-0.447068052	0.654825925	0.999993077
1679	evg11596630	259.3246943	-0.284416781	2.150042482	-0.132284261	0.894759456	0.999993077
1680	evg11159110	271.9854729	-0.646769484	2.157494483	-0.299778048	0.764346461	0.999993077
1681	evg1716	3957.063434	-0.189260142	2.107828985	-0.089789135	0.928454782	0.999993077
1682	evg1285058	222.7433993	0.306507887	2.157472909	0.142068012	0.887026285	0.999993077
1683	evg156243	12002.64205	-0.093126816	2.105103411	-0.044238595	0.964714218	0.999993077
1684	evg11024703	12517.61348	-1.401312473	2.157008435	-0.649655537	0.515914751	0.999993077
1685	evg11375488	7743.174225	-0.394473265	2.109831454	-0.186969089	0.851684869	0.999993077
1686	evg11082253	129.4263921	1.240527728	2.231635392	0.555882799	0.578290978	0.999993077
1687	evg11263452	912.3821564	-0.200391266	2.117609446	-0.09463089	0.924608013	0.999993077
1688	evg1317666	2552.559847	-2.856282833	2.288181151	-1.248276533	0.211929805	0.999993077
1689	evg189706	183.227815	-0.900423381	2.187937633	-0.411539784	0.680676775	0.999993077
1690	evg11605459	2500.223732	-0.827551149	2.127529505	-0.388972819	0.697296253	0.999993077
1691	evg11030122	871.1258298	0.023492892	2.117062847	0.011096927	0.991146115	0.999993077
1692	evg158057	2957.710268	-0.500582646	2.114917705	-0.236691312	0.812896276	0.999993077
1693	evg1439828	2593.129425	-0.012769198	2.108328957	-0.006056549	0.995167603	0.999993077
1694	evg1979218	101.9215623	-0.001959018	2.213542611	-0.000885015	0.99929386	0.999993077
1695	evg151233	1149.189211	-0.258297852	2.115788701	-0.122081119	0.902834775	0.999993077
1696	evg11022290	15328.108	-0.007293253	2.104647489	-0.003465309	0.997235089	0.999993077
1697	evg1764326	683.3441743	-1.808737682	2.20374303	-0.820757074	0.411784654	0.999993077
1698	evg11037170	1095.220691	-0.480244744	2.120935204	-0.226430653	0.820866489	0.999993077
1699	evg1856210	396.6615482	0.27558064	2.134816272	0.129088692	0.89728747	0.999993077
1700	evg11167306	405.5892792	0.07211613	2.132178755	0.033822741	0.973018502	0.999993077
1701	evg11197180	172.2251486	0.372742805	2.173411391	0.171501266	0.863829635	0.999993077
1702	evg11113933	170.4476818	-1.380943778	2.220706032	-0.621848979	0.534041177	0.999993077
1703	evg11055657	922.4208041	2.535841128	2.264772944	1.119688901	0.262846356	0.999993077
1704	evg157675	5013.616878	-0.608154055	2.116676373	-0.287315559	0.773870711	0.999993077
1705	evg170201	193.415197	0.612147733	2.172896907	0.28171964	0.778158494	0.999993077
1706	evg1185338	379.3551178	-0.269600349	2.136048507	-0.126214525	0.899562114	0.999993077
1707	evg152226	2595.255775	-1.130342813	2.143108051	-0.527431556	0.597893935	0.999993077
1708	evg1700946	488.8731473	-0.664034319	2.139707491	-0.31033883	0.756303306	0.999993077
1709	evg1735606	4576.288432	-1.511256667	2.166426946	-0.697580258	0.485439732	0.999993077
1710	evg11108807	322.2521606	-0.712664196	2.153514216	-0.330930806	0.740696752	0.999993077
1711	evg1809699	1494.941392	1.3742859	2.161835016	0.635703414	0.524969751	0.999993077
1712	evg11007946	366.9752819	-0.894568992	2.157058878	-0.414717002	0.678349084	0.999993077
1713	evg11164783	893.0356789	-0.447671413	2.122442014	-0.2109228	0.832947512	0.999993077
1714	evg138925	316.7159391	0.106695371	2.140174952	0.049853574	0.960239074	0.999993077
1715	evg11469202	135.0011744	-0.794620724	2.204666059	-0.360426796	0.718527991	0.999993077
1716	evg1989082	120.1093812	0.438611294	2.202668466	0.199127241	0.842163213	0.999993077
1717	evg1529118	613.4831185	0.675498946	2.135377497	0.316337016	0.751746718	0.999993077
1718	evg1417496	403.3876442	-0.721889912	2.14683175	-0.336258261	0.736676122	0.999993077
1719	evg1319506	1838.412981	-1.519217674	2.170723586	-0.69986694	0.484010405	0.999993077
1720	evg1872295	493.3278316	0.105402161	2.127373134	0.049545686	0.96048443	0.999993077
1721	evg1199096	342.5534756	-0.948402662	2.161902621	-0.43868889	0.660886978	0.999993077
1722	evg18223	213.740383	1.060263284	2.187391929	0.484715734	0.627878004	0.999993077
1723	evg1441140	468.7481099	-0.224477273	2.129713694	-0.105402559	0.916056386	0.999993077
1724	evg1261552	310.8547056	-1.40462895	2.192785219	-0.640568414	0.521803127	0.999993077
1725	evg1431647	104.2076637	-1.789200526	2.292530637	-0.780447815	0.435127333	0.999993077
1726	evg173685	590.0877626	-0.187114075	2.124287163	-0.08808323	0.929810525	0.999993077
1727	evg174458	422.6514915	-0.729384835	2.145852764	-0.339904418	0.733928509	0.999993077
1728	evg181555	165.9911612	0.743877275	2.187267416	0.340094343	0.733785482	0.999993077
1729	evg1764736	138.5818151	-0.443605556	2.190710751	-0.202493897	0.839530629	0.999993077
1730	evg1537727	189.410388	0.218166891	2.164988349	0.100770469	0.91973267	0.999993077
1731	evg160274	1860.1135	0.140765816	2.110634028	0.066693616	0.946825616	0.999993077
1732	evg1452719	109.7916271	-0.430315528	2.211136756	-0.194612806	0.845696077	0.999993077
1733	evg1410552	107.791977	0.259003756	2.209575856	0.117218766	0.906686696	0.999993077
1734	evg1992941	207.2878847	-0.020941324	2.158587518	-0.009701401	0.992259523	0.999993077
1735	evg168247	1034.553619	-0.791532461	2.132415069	-0.371190615	0.710495563	0.999993077
1736	evg1993503	121.6683371	0.47079154	2.202311717	0.213771528	0.830725229	0.999993077
1737	evg1441462	214.2490176	-1.134900234	2.191696762	-0.517818091	0.604585195	0.999993077
1738	evg1989635	320.3718651	0.025702698	2.139466374	0.012013602	0.990414763	0.999993077
1739	evg1862451	1574.422436	0.194822557	2.112270679	0.092233708	0.926512357	0.999993077
1740	evg136256	7139.323948	-0.203325039	2.106693981	-0.096513799	0.923112515	0.999993077
1741	evg1197944	106.5194723	-0.643631814	2.220548607	-0.289852612	0.771928996	0.999993077
1742	evg1578177	2501.341994	-2.519035523	2.255356656	-1.11691227	0.264031838	0.999993077
1743	evg1276515	2189.534287	1.363108606	2.158664192	0.631459312	0.527740245	0.999993077
1744	evg1979831	1463.413391	-0.43787631	2.117208827	-0.206817724	0.836152214	0.999993077
1745	evg11112464	190.8903862	-0.18358039	2.164172211	-0.084827071	0.932398871	0.999993077
1746	evg11486523	112.2778772	0.939065188	2.227522379	0.421573851	0.673336096	0.999993077
1747	evg1768534	569.1327511	0.007347039	2.123990891	0.003459073	0.997240065	0.999993077
1748	evg11434694	260.556802	-0.215639349	2.148856936	-0.100350724	0.920065889	0.999993077
1749	evg1969736	415.0954214	2.236972062	2.25168364	0.99346641	0.320482712	0.999993077
1750	evg1325575	163.1395021	-0.109773639	2.173463163	-0.050506326	0.959718908	0.999993077
1751	evg1245488	114.6998593	-0.1402861	2.202198655	-0.063702745	0.949206919	0.999993077
1752	evg143004	114.0994134	-1.688143025	2.275294027	-0.741944999	0.45812066	0.999993077
1753	evg11624755	14526.53474	1.989887137	2.203105388	0.903219223	0.366409557	0.999993077
1754	evg1731761	656.0358207	2.354737191	2.252590854	1.045346157	0.295863012	0.999993077
1755	evg1999084	114.8889906	-1.424791717	2.254930011	-0.631856293	0.527480786	0.999993077
1756	evg1433598	1325.806612	-2.13922596	2.224127674	-0.96182696	0.336136533	0.999993077
1757	evg11531729	236.0174773	-0.580620743	2.161526499	-0.268616065	0.788225148	0.999993077
1758	evg1366338	129.4245559	0.598600255	2.200684244	0.272006425	0.785617079	0.999993077
1759	evg1677411	671.2691519	-1.013003723	2.14909472	-0.471362995	0.637381537	0.999993077
1760	evg1457686	129.2519506	0.800318262	2.208333205	0.362408291	0.717046945	0.999993077
1761	evg1317687	4296.522869	0.532211813	2.114624137	0.251681518	0.801287244	0.999993077
1762	evg1741431	1041.285224	0.587119095	2.124659941	0.27633556	0.782290346	0.999993077
1763	evg1759850	616.2448025	0.024644868	2.122477517	0.011611368	0.990735677	0.999993077
1764	evg11446054	1183.405447	-1.000259854	2.141080654	-0.467175233	0.640374511	0.999993077
1765	evg138879	1984.431511	-0.36363671	2.113465248	-0.172057104	0.863392636	0.999993077
1766	evg137172	217.2585921	0.318180769	2.158945729	0.147377845	0.882833792	0.999993077
1767	evg11045944	351.3287999	-0.974712723	2.162426487	-0.45074953	0.65217008	0.999993077
1768	evg1184	24015.91953	-1.589893037	2.170258662	-0.732582279	0.463813243	0.999993077
1769	evg11078192	342.0980916	-0.141757694	2.137790995	-0.066310362	0.947130734	0.999993077
1770	evg1787907	1279.067315	-0.441091738	2.118415489	-0.208217765	0.835058938	0.999993077
1771	evg1767805	3157.831363	0.43401335	2.11290732	0.2054105	0.837251417	0.999993077
1772	evg168488	1547.775124	-2.786654177	2.28495525	-1.219566194	0.222629368	0.999993077
1773	evg1414999	258.3055889	-0.145653737	2.148509094	-0.067792935	0.945950468	0.999993077
1774	evg11071725	425.5839445	-2.216615236	2.249349232	-0.985447348	0.324404382	0.999993077
1775	evg156984	11844.1684	-0.813938813	2.12330923	-0.383335033	0.701471367	0.999993077
1776	evg1566413	848.8156835	-0.225537142	2.118853483	-0.10644301	0.91523087	0.999993077
1777	evg150513	1278.580715	-1.310387631	2.158868131	-0.606979005	0.543864845	0.999993077
1778	evg1276271	121.7950367	-2.941193566	2.388021471	-1.231644523	0.218081902	0.999993077
1779	evg11419946	141.3710425	-0.828621596	2.202482261	-0.376221689	0.706752092	0.999993077
1780	evg11470230	206.3991513	-0.720619714	2.173361553	-0.331569183	0.740214593	0.999993077
1781	evg178579	715.9628936	-0.528908359	2.127835679	-0.248566355	0.803696236	0.999993077
1782	evg11338737	1149.117598	-0.066954643	2.114003933	-0.031671957	0.974733658	0.999993077
1783	evg1588492	1030.198091	-0.257510801	2.116926144	-0.121643734	0.903181176	0.999993077
1784	evg151602	24858.63343	-1.336955103	2.152168294	-0.621213084	0.534459432	0.999993077
1785	evg11542492	216.6434564	0.454284417	2.162041096	0.210118308	0.833575337	0.999993077
1786	evg1827747	309.0845837	-1.345042801	2.188921201	-0.614477488	0.538899845	0.999993077
1787	evg144337	22484.15629	0.001250984	2.104407361	0.000594459	0.99952569	0.999993077
1788	evg1697288	282.5401001	0.604616427	2.154415673	0.280640563	0.778986101	0.999993077
1789	evg11077498	111.5029898	-0.985603505	2.230835442	-0.441809147	0.658627319	0.999993077
1790	evg1731099	1311.801716	-0.473246359	2.119023624	-0.223332272	0.823276912	0.999993077
1791	evg1436206	315.480159	2.597219445	2.294512046	1.131926699	0.257665253	0.999993077
1792	evg141421	468.472676	-0.76477906	2.144553991	-0.356614505	0.721380417	0.999993077
1793	evg11606146	1275.036798	-0.719687601	2.127482661	-0.3382813	0.735151214	0.999993077
1794	evg149578	358.2825879	-3.417587222	2.374006569	-1.439586253	0.149984491	0.999993077
1795	evg1519385	122.8012886	-0.372170248	2.199269316	-0.169224499	0.86562006	0.999993077
1796	evg1625160	128.3650535	0.269202823	2.193460023	0.12272976	0.902321097	0.999993077
1797	evg11182156	314.5473561	0.930463069	2.163831243	0.430007225	0.667190385	0.999993077
1798	evg1276674	535.6601867	-0.413722282	2.130123037	-0.194224594	0.846000026	0.999993077
1799	evg11556646	1261.501976	2.941614896	2.30177109	1.277978904	0.201256865	0.999993077
1800	evg11352050	344.3584858	0.924433361	2.160442019	0.427890845	0.668730593	0.999993077
1801	evg11157791	3868.285578	-1.057329124	2.137484648	-0.494660453	0.620839822	0.999993077
1802	evg11432230	1436.514516	-1.497442776	2.170867253	-0.689790117	0.490326185	0.999993077
1803	evg1827199	108.3483535	-0.39689276	2.211684255	-0.179452722	0.857582237	0.999993077
1804	evg170295	1105.641274	-0.137942601	2.114813734	-0.065226832	0.947993397	0.999993077
1805	evg168380	459.0565089	0.476632255	2.135206828	0.223225333	0.823360136	0.999993077
1806	evg11177488	190.2366897	-0.047945358	2.163469561	-0.022161328	0.982319266	0.999993077
1807	evg1722625	217.1043491	0.264661681	2.158103708	0.12263622	0.902395172	0.999993077
1808	evg11046282	2126.643545	1.973826271	2.206287186	0.894637056	0.370981137	0.999993077
1809	evg1396084	356.4757414	0.050542876	2.135948293	0.023662968	0.981121445	0.999993077
1810	evg1281724	189.7721246	-0.635762464	2.174921882	-0.29231508	0.77004573	0.999993077
1811	evg1633899	162.7557309	0.173408051	2.174106431	0.079760608	0.936427655	0.999993077
1812	evg1193801	551.5233434	-0.009038387	2.124630301	-0.004254099	0.99660573	0.999993077
1813	evg1581928	539.2757157	-0.608758116	2.135582406	-0.285054847	0.775602122	0.999993077
1814	evg1724254	330.6786019	1.451870439	2.193784843	0.661810771	0.508092502	0.999993077
1815	evg11171445	341.4645936	0.047875255	2.137334687	0.022399512	0.982129269	0.999993077
1816	evg11272860	736.1742335	-3.500606999	2.365108364	-1.480104275	0.138845421	0.999993077
1817	evg11317674	168.1817788	-0.085979178	2.171288634	-0.039598226	0.968413442	0.999993077
1818	evg1278482	355.3721696	-0.723003898	2.150660687	-0.336177576	0.736736961	0.999993077
1819	evg1863991	1144.95671	-0.925286039	2.137557239	-0.432870766	0.665108659	0.999993077
1820	evg183144	144.1143642	2.872045943	2.364745551	1.214526418	0.224546768	0.999993077
1821	evg1289865	134.6394378	0.413812497	2.192223451	0.188763831	0.850277921	0.999993077
1822	evg11037080	23942.3548	-0.38779523	2.108679396	-0.18390431	0.854088523	0.999993077
1823	evg1313835	21455.64202	1.024838715	2.133271933	0.480406974	0.630938036	0.999993077
1824	evg11041940	3709.081108	-0.317216706	2.109877662	-0.150348388	0.880489759	0.999993077
1825	evg11156067	352.7941082	-0.634359144	2.147567425	-0.295384972	0.767699812	0.999993077
1826	evg1988983	1698.42278	0.295572873	2.113151665	0.139873005	0.888760331	0.999993077
1827	evg1392757	275.2888435	-1.850598678	2.231705184	-0.829230801	0.406973819	0.999993077
1828	evg11578639	264.0713386	1.853049954	2.233388746	0.829703274	0.40670657	0.999993077
1829	evg1536217	2232.32019	-0.808934432	2.127250123	-0.380272364	0.703743248	0.999993077
1830	evg11134419	6585.431873	-0.4719743	2.111995694	-0.223473136	0.823167289	0.999993077
1831	evg1864014	1137.63384	-0.567628275	2.123121036	-0.267355589	0.78919539	0.999993077
1832	evg1234533	158.2312699	-0.309077431	2.177951445	-0.141911993	0.887149521	0.999993077
1833	evg11365640	305.5737195	0.196420435	2.142243778	0.091689114	0.926945046	0.999993077
1834	evg1199760	132.9647997	0.318482869	2.191306509	0.145339261	0.884443018	0.999993077
1835	evg11188549	192.8753466	0.397721669	2.16703758	0.183532428	0.854380277	0.999993077
1836	evg140827	3016.693521	-1.092767543	2.14031626	-0.510563585	0.60965668	0.999993077
1837	evg139976	157.0744475	-0.888741981	2.197450706	-0.404442283	0.685887512	0.999993077
1838	evg138581	206.924312	0.392271071	2.162992128	0.181355755	0.856088345	0.999993077
1839	evg1728871	190.1228437	0.30185715	2.165992074	0.139362075	0.88916404	0.999993077
1840	evg1358619	139.4889108	0.319191628	2.187446589	0.145919735	0.883984752	0.999993077
1841	evg1448465	704.7288627	-0.239148417	2.12178221	-0.112711105	0.910259597	0.999993077
1842	evg154705	941.6589443	0.028532277	2.116088346	0.0134835	0.98924205	0.999993077
1843	evg1966667	2443.92137	-0.361995711	2.112345477	-0.171371452	0.863931701	0.999993077
1844	evg1224448	426.5240922	-2.737845226	2.299224794	-1.190768833	0.233744347	0.999993077
1845	evg1855248	1164.536388	2.628275864	2.2711257	1.15725689	0.247167421	0.999993077
1846	evg1432402	107.1144096	-1.352686547	2.25684583	-0.599370382	0.548925923	0.999993077
1847	evg1734953	272.7273082	-2.351208257	2.276821819	-1.032671172	0.301757809	0.999993077
1848	evg11282012	212.5229651	0.06372449	2.15735556	0.029538242	0.97643532	0.999993077
1849	evg11053934	496.4273812	2.074344224	2.232552599	0.929135656	0.352818788	0.999993077
1850	evg1212517	149.7460694	0.178814631	2.180070114	0.082022422	0.934628883	0.999993077
1851	evg1310598	531.7159731	-0.337690077	2.12865916	-0.158639806	0.873952665	0.999993077
1852	evg11001635	179.9776949	-0.371439414	2.170672347	-0.171117218	0.864131597	0.999993077
1853	evg1868444	113.2749479	-0.426402375	2.20798452	-0.193118372	0.846866265	0.999993077
1854	evg1654790	118.4163808	0.64522663	2.210136509	0.291939719	0.770332715	0.999993077
1855	evg11200078	144.1621061	-0.649556044	2.193892203	-0.296074731	0.767173011	0.999993077
1856	evg1254967	708.9870709	0.054273549	2.12012566	0.025599213	0.979577014	0.999993077
1857	evg11269903	3226.897332	1.45138127	2.163132214	0.670962811	0.502244221	0.999993077
1858	evg172624	430.8043351	3.091922688	2.334342896	1.324536637	0.185324884	0.999993077
1859	evg1721680	235.9219935	-0.448439596	2.157737456	-0.207828619	0.835362786	0.999993077
1860	evg11062865	830.2183862	0.393181756	2.122094491	0.185280042	0.853009391	0.999993077
1861	evg1980564	835.2735165	-0.887458079	2.139404646	-0.41481544	0.678277016	0.999993077
1862	evg1322150	1208.627848	0.09453742	2.113639297	0.04472732	0.964324658	0.999993077
1863	evg1996586	207.7487774	-0.2153451	2.159788295	-0.099706578	0.920577278	0.999993077
1864	evg1648452	626.7021097	-2.482857071	2.265700878	-1.09584504	0.273146594	0.999993077
1865	evg1677231	245.3344882	-0.147479823	2.150823426	-0.068569005	0.945332691	0.999993077
1866	evg1990567	365.3171698	-1.290453353	2.179706828	-0.592030697	0.553830033	0.999993077
1867	evg1452179	171.6081766	0.102839871	2.170042361	0.047390721	0.962201824	0.999993077
1868	evg1539331	135.754027	-0.079971749	2.18697195	-0.036567341	0.970829984	0.999993077
1869	evg1268695	1299.258456	-0.334110143	2.115921171	-0.157902926	0.874533293	0.999993077
1870	evg1417799	127.3220771	-0.964913558	2.217588237	-0.435118451	0.663476451	0.999993077
1871	evg11460	2789.717621	-0.288171839	2.110394789	-0.136548783	0.891387463	0.999993077
1872	evg1984829	198.1765311	-2.054319033	2.265095942	-0.906945704	0.364435511	0.999993077
1873	evg1440501	1570.729786	-0.24364513	2.112905749	-0.115312825	0.908197174	0.999993077
1874	evg11526251	780.8734839	0.381094301	2.122696652	0.179533096	0.857519133	0.999993077
1875	evg1211317	104.5969437	0.125056675	2.211234313	0.056555144	0.954899567	0.999993077
1876	evg11082476	296.552341	-2.148900304	2.254769182	-0.953046689	0.340566415	0.999993077
1877	evg160654	3501.998881	-0.179654684	2.108104191	-0.08522097	0.932085719	0.999993077
1878	evg1374	5818.9746	-1.013094523	2.134077336	-0.474722497	0.63498478	0.999993077
1879	evg12654	1142.316217	-1.085728599	2.146121136	-0.505902757	0.612924917	0.999993077
1880	evg11161175	1097.901581	-1.013064107	2.1425132	-0.472839144	0.636327945	0.999993077
1881	evg11043146	478.7628867	0.412079844	2.132575456	0.193231073	0.846778004	0.999993077
1882	evg1872925	11638.62126	-1.174538327	2.14232297	-0.548254555	0.583517127	0.999993077
1883	evg147416	391.73679	0.48747038	2.139735483	0.227818057	0.819787688	0.999993077
1884	evg11570605	328.754237	-1.071182068	2.169828648	-0.493671272	0.621538357	0.999993077
1885	evg11590212	239.142734	0.742015529	2.166701354	0.342463223	0.732002316	0.999993077
1886	evg11435982	106.5213086	0.070609257	2.209061287	0.031963467	0.974501185	0.999993077
1887	evg1440623	207.8626235	-0.54001544	2.166677585	-0.24923664	0.803177739	0.999993077
1888	evg1985748	2812.48866	-2.28014798	2.232375711	-1.021399744	0.307065086	0.999993077
1889	evg1441671	149.3219012	-0.033621041	2.179428909	-0.015426537	0.987691892	0.999993077
1890	evg1624717	271.5833394	-0.336203158	2.148998906	-0.156446407	0.87568116	0.999993077
1891	evg1632754	165.006944	0.058784855	2.172433074	0.027059455	0.978412313	0.999993077
1892	evg1989454	174.0705557	-0.129060825	2.169320233	-0.059493671	0.952558906	0.999993077
1893	evg11060808	272.6152984	-1.557967472	2.208906957	-0.705311497	0.480616407	0.999993077
1894	evg1963021	5077.910496	-0.159511626	2.106890671	-0.075709494	0.939650223	0.999993077
1895	evg11066066	195.1963363	-1.29047945	2.206407264	-0.584878173	0.558629636	0.999993077
1896	evg1263576	503.2526334	-0.354640076	2.13020139	-0.166481948	0.867777689	0.999993077
1897	evg11342186	588.6738685	-0.834563856	2.142646535	-0.389501415	0.696905264	0.999993077
1898	evg153365	22142.6715	-1.201641662	2.14351408	-0.560594247	0.575074174	0.999993077
1899	evg11056691	1670.67006	-0.205828199	2.11198259	-0.097457337	0.922363213	0.999993077
1900	evg1702655	109.1397669	0.499174386	2.213375146	0.225526336	0.82156984	0.999993077
1901	evg11330611	5446.942351	-1.503469453	2.165459465	-0.694295819	0.487496713	0.999993077
1902	evg11175435	107.061159	0.451477884	2.214059465	0.203914073	0.838420647	0.999993077
1903	evg1850911	752.6378362	1.353644036	2.167905858	0.624401669	0.532363829	0.999993077
1904	evg178740	217.9490131	-0.13363299	2.156452404	-0.061968903	0.950587596	0.999993077
1905	evg1808098	643.1822384	-0.331806385	2.124838891	-0.15615602	0.875910042	0.999993077
1906	evg1724466	801.7679	0.080655391	2.118365819	0.038074345	0.969628406	0.999993077
1907	evg172600	102.7129758	0.974743714	2.23831794	0.435480455	0.663213723	0.999993077
1908	evg11053907	651.8620789	0.931813708	2.145350444	0.434341024	0.664040818	0.999993077
1909	evg146406	12620.6533	-0.738839291	2.120184283	-0.348478808	0.727480627	0.999993077
1910	evg1692110	126.9970651	-0.241262927	2.194043553	-0.109962688	0.912438966	0.999993077
1911	evg1320431	1662.096721	-1.5033704	2.170222186	-0.692726491	0.488481211	0.999993077
1912	evg11026912	463.0686628	-2.697811088	2.293119258	-1.176480935	0.239402747	0.999993077
1913	evg12026	18904.52545	-1.440410807	2.159438089	-0.667030379	0.504752729	0.999993077
1914	evg1452859	817.5300643	0.104192968	2.118215716	0.049189026	0.960768657	0.999993077
1915	evg11056540	3691.023661	-0.827430898	2.126047513	-0.389187397	0.697137525	0.999993077
1916	evg1274488	143.8701461	-1.763205018	2.261422695	-0.779688389	0.435574315	0.999993077
1917	evg11502213	157.0762838	-0.386703633	2.17999313	-0.177387547	0.859203988	0.999993077
1918	evg1424052	598.6409035	0.388051613	2.12728425	0.182416437	0.855255927	0.999993077
1919	evg149842	328.291508	-1.19555938	2.177181307	-0.54913175	0.582915038	0.999993077
1920	evg11393494	173.0073809	-1.324507732	2.215936609	-0.597719143	0.55002735	0.999993077
1921	evg1448928	535.8750251	1.394117681	2.176734976	0.640462756	0.521871795	0.999993077
1922	evg1876601	515.9409553	-1.532816998	2.187559104	-0.70069741	0.483491873	0.999993077
1923	evg1310766	469.5064713	0.458925356	2.134191838	0.215034726	0.829740245	0.999993077
1924	evg11032433	3415.165588	1.275684308	2.151005956	0.593064052	0.553138287	0.999993077
1925	evg175202	142.1679646	1.607918651	2.249686058	0.714730238	0.47477575	0.999993077
1926	evg177397	204.6069947	-1.259576581	2.201793281	-0.572068501	0.567275568	0.999993077
1927	evg11285294	131.3415759	-2.019664907	2.290529426	-0.88174589	0.377914239	0.999993077
1928	evg143602	695.299842	-0.181383373	2.121305855	-0.085505526	0.931859503	0.999993077
1929	evg11022400	10649.09557	-1.507918038	2.164759382	-0.696575356	0.486068583	0.999993077
1930	evg121616	2080.668118	0.260179229	2.111351657	0.123228752	0.901925959	0.999993077
1931	evg1459350	353.8591193	0.131660024	2.136601224	0.061621243	0.950864459	0.999993077
1932	evg1650496	210.9585006	-1.069636247	2.188766806	-0.488693562	0.625058662	0.999993077
1933	evg1318525	7658.625197	0.189030539	2.106422519	0.089740086	0.92849376	0.999993077
1934	evg162992	1858.923626	-1.105485974	2.143403959	-0.515761842	0.606020756	0.999993077
1935	evg142323	566.9090813	0.648280357	2.135898851	0.303516412	0.761496342	0.999993077
1936	evg1971257	1434.333079	-1.068878343	2.143138731	-0.498744355	0.617959493	0.999993077
1937	evg13036	1096.706198	-0.341252431	2.117684214	-0.161144154	0.871979865	0.999993077
1938	evg13064	2311.522128	0.415278055	2.113784047	0.196461912	0.844248642	0.999993077
1939	evg11072658	105.8878106	0.696209984	2.222884199	0.313201193	0.754127812	0.999993077
1940	evg164831	936.7158238	0.152897834	2.116797152	0.072230744	0.942418279	0.999993077
1941	evg1449180	301.166777	-3.404735043	2.379068138	-1.431121282	0.152395459	0.999993077
1942	evg1458835	629.1222557	-1.111667396	2.155726319	-0.515681135	0.606077132	0.999993077
1943	evg161937	1892.164826	-1.45330711	2.165782399	-0.671030991	0.502200787	0.999993077
1944	evg1716895	222.5505955	0.241312503	2.156509689	0.111899568	0.910903039	0.999993077
1945	evg129994	3166.037457	0.281939962	2.109800707	0.133633457	0.893692427	0.999993077
1946	evg1984313	512.7973363	-0.414526569	2.131087582	-0.194514093	0.845773362	0.999993077
1947	evg11191416	784.083207	0.159165919	2.119224574	0.075105735	0.940130585	0.999993077
1948	evg11086264	203.2390063	3.297504475	2.386086496	1.381971894	0.166980331	0.999993077
1949	evg11051238	3847.606	1.427980143	2.160909881	0.660823552	0.508725477	0.999993077
1950	evg1977669	121.7785107	-1.412300771	2.248677177	-0.628058481	0.529965631	0.999993077
1951	evg142593	1006.889038	0.384054788	2.119483192	0.181202092	0.856208953	0.999993077
1952	evg1872571	1948.997858	0.364619957	2.113583444	0.172512686	0.863034489	0.999993077
1953	evg1535982	162.6473936	2.395269237	2.308409782	1.037627399	0.299443557	0.999993077
1954	evg146258	430.3103903	-0.778181862	2.147261435	-0.362406668	0.717048157	0.999993077
1955	evg189568	324.8889812	-0.672819845	2.151707242	-0.312691165	0.754515308	0.999993077
1956	evg1241180	416.1953208	0.271330702	2.133410863	0.127181645	0.898796633	0.999993077
1957	evg11161798	274.9454692	1.911711394	2.236653927	0.854719351	0.392706535	0.999993077
1958	evg1350490	174.9042023	1.398125773	2.219962982	0.629796886	0.528827483	0.999993077
1959	evg11139638	208.3822754	-0.531191639	2.166279515	-0.245209187	0.806294463	0.999993077
1960	evg177888	485.1786605	-0.620207515	2.138320986	-0.29004416	0.771782454	0.999993077
1961	evg11293707	1362.308949	-0.202360052	2.113493379	-0.095746717	0.923721737	0.999993077
1962	evg135312	20342.58239	-1.200650698	2.14349866	-0.560135968	0.575386698	0.999993077
1963	evg1827518	497.343658	-0.422238376	2.131958354	-0.198051888	0.843004467	0.999993077
1964	evg166678	1227.522614	0.614765127	2.12392587	0.289447544	0.772238916	0.999993077
1965	evg142553	9097.229338	-1.515689897	2.165511	-0.699922511	0.483975698	0.999993077
1966	evg11048166	12842.36658	-2.631445076	2.262446484	-1.163097158	0.244790085	0.999993077
1967	evg1267624	224.6934713	-2.551693528	2.305010528	-1.107020335	0.268285136	0.999993077
1968	evg1409921	129.9607339	-0.255528709	2.192271015	-0.116558905	0.907209605	0.999993077
1969	evg137135	2565.002114	0.128713009	2.108847733	0.061034757	0.951331529	0.999993077
1970	evg11195200	164.3532475	0.216861535	2.173919935	0.09975599	0.920538049	0.999993077
1971	evg1846145	195.9602063	1.756959274	2.24012708	0.784312323	0.432856871	0.999993077
1972	evg11088937	131.6316996	-1.388812458	2.240316159	-0.619918065	0.535311732	0.999993077
1973	evg134912	6141.762938	-1.826768522	2.190404393	-0.833986878	0.404288378	0.999993077
1974	evg1242477	354.7239818	-2.93367132	2.32433142	-1.262157063	0.206892275	0.999993077
1975	evg1394875	190.3340097	0.18720073	2.164349631	0.086492832	0.931074654	0.999993077
1976	evg1626111	257.9291625	-2.194357494	2.264606057	-0.968979787	0.332555274	0.999993077
1977	evg11017143	1262.939741	-3.196694473	2.32712921	-1.373664367	0.169545904	0.999993077
1978	evg1323467	175.5744249	0.519055706	2.175819743	0.238556391	0.811449584	0.999993077
1979	evg160589	743.4475249	-0.354008735	2.122882847	-0.166758489	0.867560082	0.999993077
1980	evg11132397	878.1897914	-0.846320311	2.13681326	-0.396066576	0.692055915	0.999993077
1981	evg1722148	304.1249372	-0.534770338	2.149437755	-0.248795452	0.803519009	0.999993077
1982	evg1849727	139.9277688	-0.805414378	2.202262703	-0.3657213	0.714573051	0.999993077
1983	evg11161451	1043.0682	-0.445133104	2.120538743	-0.209915101	0.833733936	0.999993077
1984	evg1718876	241.8438225	2.216707565	2.269214762	0.976861072	0.328637936	0.999993077
1985	evg1449730	207.0363217	-0.293672578	2.161108803	-0.13588977	0.891908423	0.999993077
1986	evg1318230	616.5936854	-1.141990191	2.157867093	-0.529221746	0.596651633	0.999993077
1987	evg11044256	998.6076586	-0.659390265	2.127658934	-0.309913518	0.756626723	0.999993077
1988	evg11164365	442.4111199	-1.209542216	2.169184813	-0.557602197	0.577116056	0.999993077
1989	evg1587209	191.1070609	0.909613904	2.185724343	0.416161309	0.677291969	0.999993077
1990	evg11066791	197.9121146	-0.750222516	2.176871695	-0.344633318	0.730370054	0.999993077
1991	evg121301	625.6976941	-1.039824849	2.151778849	-0.483239646	0.628925588	0.999993077
1992	evg1868374	357.7298838	-2.075558392	2.241673621	-0.925896782	0.354499624	0.999993077
1993	evg160901	1380.272749	-0.53185045	2.120250828	-0.250843175	0.80193536	0.999993077
1994	evg1756686	2262.377374	-0.146993906	2.109592658	-0.06967881	0.944449308	0.999993077
1995	evg1280394	175.2475766	0.596676155	2.178334994	0.273913864	0.784150817	0.999993077
1996	evg11018672	4327.342087	1.931786382	2.199968435	0.878097318	0.379890908	0.999993077
1997	evg177050	208.0168664	-0.482319581	2.164986701	-0.222781775	0.823705353	0.999993077
1998	evg11172170	165.1189538	-0.81803935	2.190773682	-0.373402035	0.708849245	0.999993077
1999	evg11071706	1383.298849	0.180219148	2.113118187	0.085285882	0.932034115	0.999993077
[truncated: 72,879 more rows]
