# Supplementary material for: Single cell transcriptomes reveal expression patterns of chemoreceptor genes in olfactory sensory neurons of the Caribbean spiny lobster, Panulirus argus
Source: BMC Genomics. 2020 Sep 22;21:649. doi: 10.1186/s12864-020-07034-7 (PMC7510291; doi:10.1186/s12864-020-07034-7)
Supplement: Supplementary file 9 — Additional file 9. DESeq2 comparison for LF vs. leg dactyl. [file 12864_2020_7034_MOESM9_ESM.csv]

	countData...1.	baseMean	log2FoldChange	lfcSE	stat	pvalue	padj
1	evg11142521	33928.88775	12.69709278	2.806904593	4.523521325	6.08E-06	0.017088905
2	evg11370102	11117.27858	14.54690551	3.224308472	4.511635793	6.43E-06	0.017088905
3	evg1563693	63192.60922	13.35339921	2.842293124	4.698107701	2.63E-06	0.017088905
4	evg11309966	7228.890122	16.3686143	3.653468902	4.480293864	7.45E-06	0.017088905
5	evg1314182	10529.0383	-16.6978878	3.669627005	-4.55029565	5.36E-06	0.017088905
6	evg155754	82851.35989	-12.47633359	2.772858289	-4.499448688	6.81E-06	0.017088905
7	evg11158348	141253.9654	12.72238937	2.782928014	4.571584067	4.84E-06	0.017088905
8	evg11036273	62847.6869	11.7237518	2.719463983	4.311052427	1.62E-05	0.021728908
9	evg11553415	7755.169183	12.44222564	2.879589405	4.320833247	1.55E-05	0.021728908
10	evg11585679	9662.25032	-12.54617923	2.885735801	-4.347653456	1.38E-05	0.021728908
11	evg11617885	7700.944302	14.01719044	3.19590127	4.385989821	1.15E-05	0.021728908
12	evg11370101	4938.234219	15.81884617	3.625946743	4.362680229	1.28E-05	0.021728908
13	evg11621216	6395.142387	-13.53584739	3.169424284	-4.270759033	1.95E-05	0.024048398
14	evg1313111	63664.32285	11.28279962	2.687318475	4.198534608	2.69E-05	0.029138042
15	evg1314906	7572.120008	-11.77932556	2.80765504	-4.195431916	2.72E-05	0.029138042
16	evg11073422	2705.719523	14.95087976	3.581929486	4.173973781	2.99E-05	0.030023022
17	evg155722	278682.3463	11.02419659	2.663889396	4.138383749	3.50E-05	0.03301744
18	evg11045978	2229.284629	14.67145349	3.567732873	4.112262329	3.92E-05	0.033092728
19	evg1317795	3541.694594	12.8965092	3.134408085	4.114495895	3.88E-05	0.033092728
20	evg1313587	5539.733595	11.21959336	2.753120259	4.075228217	4.60E-05	0.033915337
21	evg11606422	32916.80866	10.79033842	2.656263996	4.062223647	4.86E-05	0.033915337
22	evg1817287	2418.061238	-14.57549136	3.56208112	-4.091847117	4.28E-05	0.033915337
23	evg1449536	3838.767888	-11.79927455	2.899554371	-4.069340677	4.71E-05	0.033915337
24	evg1516364	3553.390258	11.31597055	2.809392182	4.02790704	5.63E-05	0.037629607
25	evg1846609	9723.693833	10.65249195	2.667350241	3.993660747	6.51E-05	0.038670292
26	evg1197661	1794.854366	-14.1455178	3.54002704	-3.995878461	6.45E-05	0.038670292
27	evg1315444	4543.257901	10.93337446	2.734310068	3.998586185	6.37E-05	0.038670292
28	evg1255777	2693.516474	-12.28822045	3.099741655	-3.964272451	7.36E-05	0.042194853
29	evg1452633	3569.571552	-10.69393819	2.737198059	-3.906892363	9.35E-05	0.045428289
30	evg11176773	2051.556982	12.10866227	3.090340932	3.918228615	8.92E-05	0.045428289
31	evg1282135	1281.259941	13.87245039	3.527208562	3.932982739	8.39E-05	0.045428289
32	evg1313213	25305.25019	10.20891927	2.613998014	3.905480882	9.40E-05	0.045428289
33	evg167275	1191.356408	13.76749413	3.52197716	3.909024251	9.27E-05	0.045428289
34	evg11528217	1336.969139	-13.72062726	3.518231422	-3.899864908	9.62E-05	0.045428289
35	evg157017	6952.908582	10.28382383	2.644228287	3.889158844	0.000100592	0.046122991
36	evg139426	1219.943705	-13.58847875	3.511553806	-3.869648453	0.000108992	0.04858639
37	evg11047596	1007.780929	13.52607535	3.510032301	3.853547259	0.000116419	0.049165489
38	evg168330	1026.622987	13.55279929	3.511347532	3.859714588	0.00011352	0.049165489
39	evg11058879	923.7991845	13.40054665	3.503881647	3.824486098	0.000131045	0.050430856
40	evg172764	950.7164102	13.44198172	3.505906674	3.834095706	0.000126027	0.050430856
41	evg159778	6575.993465	10.08777303	2.627850031	3.838793275	0.00012364	0.050430856
42	evg11619804	918.9540839	13.39296029	3.503511471	3.822724829	0.000131985	0.050430856
43	evg11082647	855.4294314	13.28961813	3.498488091	3.798674681	0.000145472	0.053191837
44	evg11040505	21168.24116	9.802128288	2.583589064	3.793996664	0.000148242	0.053191837
45	evg11072538	839.8174405	13.26304549	3.497202514	3.792472824	0.000149155	0.053191837
46	evg172272	802.6716691	13.19778084	3.494056418	3.777208854	0.000158596	0.053954136
47	evg169677	792.4431233	13.17927857	3.49316758	3.772873263	0.000161378	0.053954136
48	evg11081949	796.2115349	13.18612283	3.493496212	3.774477495	0.000160343	0.053954136
49	evg11593646	2069.638821	10.12040303	2.699687621	3.748731132	0.000177731	0.057718029
50	evg1546448	731.6101933	13.06404831	3.487664785	3.745786684	0.000179829	0.057718029
51	evg1265689	369.304336	12.07779937	3.444076291	3.506832703	0.000453474	0.059026246
52	evg164391	417.2169977	12.25378435	3.451183617	3.55060342	0.000384349	0.059026246
53	evg1321831	1124.52773	11.24100464	3.041634477	3.69571187	0.000219272	0.059026246
54	evg1740967	707.3846902	13.01546895	3.485362955	3.734322398	0.000188221	0.059026246
55	evg179562	337.0036652	11.9457555	3.43880282	3.473812289	0.00051312	0.059026246
56	evg11087208	434.4440221	12.31215579	3.453635117	3.564984537	0.000363878	0.059026246
57	evg11069038	1104.849776	-11.00218962	3.026738991	-3.634997817	0.000277983	0.059026246
58	evg170551	550.7264369	12.65431583	3.468590396	3.648258914	0.000264023	0.059026246
59	evg11000365	9671.393577	-8.637337212	2.496328154	-3.460016745	0.000540142	0.059026246
60	evg11098270	567.480475	-12.48433155	3.457715562	-3.61057216	0.000305522	0.059026246
61	evg1170764	355.3073787	12.02205769	3.441762292	3.492994771	0.000477636	0.059026246
62	evg1287574	706.4060384	-10.3565238	2.990829696	-3.462759453	0.000534666	0.059026246
63	evg1770591	918.3417815	10.94865845	3.025448467	3.618854717	0.00029591	0.059026246
64	evg11384285	495.8152966	12.50278522	3.461853171	3.611587377	0.000304329	0.059026246
65	evg11079890	437.1357447	12.3210667	3.454012186	3.567175226	0.00036085	0.059026246
66	evg11285012	367.150958	12.06936266	3.443737643	3.504727687	0.000457075	0.059026246
67	evg170366	1262.048094	9.083514109	2.608700443	3.482007347	0.00049767	0.059026246
68	evg11069803	504.4288088	12.5276327	3.462946324	3.617622548	0.000297322	0.059026246
69	evg1193939	511.965632	12.54902865	3.463891396	3.622812385	0.000291417	0.059026246
70	evg1269167	313.3165066	11.84061359	3.434849254	3.447200362	0.000566428	0.059026246
71	evg173705	436.5974001	12.31928892	3.4539369	3.566738268	0.000361452	0.059026246
72	evg176832	323.0067079	11.88455627	3.43648339	3.458348237	0.000543498	0.059026246
73	evg1426819	334.8502872	11.93650756	3.438449157	3.471480024	0.000517598	0.059026246
74	evg1234998	559.1215154	-12.46292311	3.456731538	-3.605406718	0.000311664	0.059026246
75	evg1227977	321.9300189	11.87973933	3.43630296	3.457128044	0.000545965	0.059026246
76	evg167350	534.037757	12.60992244	3.466599554	3.637548048	0.000275246	0.059026246
77	evg11046966	396.2215617	12.17929498	3.44810385	3.532171741	0.000412162	0.059026246
78	evg11079278	314.9315402	11.84803095	3.435123208	3.449084715	0.00056249	0.059026246
79	evg173435	518.9641107	12.56861614	3.464759581	3.627557943	0.000286115	0.059026246
80	evg11082082	321.9300189	11.87973933	3.43630296	3.457128044	0.000545965	0.059026246
81	evg11591597	372.5344031	12.09036263	3.444582195	3.50996491	0.000448166	0.059026246
82	evg11085462	483.9717173	12.46790574	3.460326804	3.603100645	0.000314444	0.059026246
83	evg1177925	333.7735981	11.93186127	3.438271892	3.470307655	0.000519863	0.059026246
84	evg1272786	424.7538209	12.27961293	3.452264362	3.556973523	0.000375152	0.059026246
85	evg11508682	12813.75006	-9.109824981	2.533377205	-3.595921272	0.000323246	0.059026246
86	evg1549365	392.4531501	12.16550825	3.447540085	3.52875034	0.000417527	0.059026246
87	evg11182284	489.8935069	12.48545088	3.461093396	3.607371849	0.000309314	0.059026246
88	evg1221620	344.5404884	11.97766425	3.440031535	3.481847225	0.000497968	0.059026246
89	evg1315012	3312.306513	9.628420761	2.609389437	3.689913289	0.000224331	0.059026246
90	evg184148	458.6695252	12.3904393	3.456972277	3.584188216	0.000338128	0.059026246
91	evg178584	352.6156561	12.01108674	3.441332306	3.490243218	0.000482581	0.059026246
92	evg11092251	335.9269762	11.94113894	3.438626133	3.472648226	0.00051535	0.059026246
93	evg174738	479.1266167	12.45339019	3.459694454	3.599563591	0.000318752	0.059026246
94	evg11053980	367.150958	12.06936266	3.443737643	3.504727687	0.000457075	0.059026246
95	evg1850723	450.9194281	-12.15263747	3.442839122	-3.529830189	0.000415826	0.059026246
96	evg170599	671.8539524	12.94112287	3.481747739	3.716846779	0.000201725	0.059026246
97	evg1276259	321.3916743	11.87732481	3.436212637	3.456516248	0.000547206	0.059026246
98	evg1263721	321.9300189	11.87973933	3.43630296	3.457128044	0.000545965	0.059026246
99	evg1402103	608.3292998	12.7978301	3.475114214	3.682707764	0.00023077	0.059026246
100	evg11106912	586.7955193	12.74583632	3.472735891	3.670257894	0.000242306	0.059026246
101	evg11111643	431.213955	12.30138953	3.453180523	3.562336069	0.000367569	0.059026246
102	evg181330	326.7751195	11.90129003	3.437112639	3.462583652	0.000535016	0.059026246
103	evg11120727	1283.860506	-9.217148667	2.637680154	-3.494414838	0.000475102	0.059026246
104	evg11093911	318.6999518	11.86519124	3.435759954	3.453440113	0.000553485	0.059026246
105	evg11081956	349.9239335	12.00003172	3.440900519	3.48746837	0.000487617	0.059026246
106	evg1859061	317.0849182	11.85786181	3.435487489	3.451580555	0.000557313	0.059026246
107	evg11505227	381.6862598	12.12537568	3.446002184	3.518679046	0.000433701	0.059026246
108	evg11096670	393.5298391	12.16946078	3.447701507	3.529731548	0.000415982	0.059026246
109	evg11063267	764.3752508	10.68376467	3.010963733	3.548287397	0.000387745	0.059026246
110	evg1282747	450.056013	12.36308925	3.455800147	3.577489647	0.00034691	0.059026246
111	evg173035	327.8518085	11.90603567	3.437291778	3.463783829	0.000532634	0.059026246
112	evg11043553	8600.600541	9.316536401	2.554027705	3.647782044	0.000264514	0.059026246
113	evg1515619	1639.042329	-9.985537595	2.722547277	-3.667718713	0.000244724	0.059026246
114	evg11132562	91893.18105	9.297326444	2.538935833	3.661898943	0.000250353	0.059026246
115	evg192028	602.3335523	10.33981454	2.992538554	3.455198437	0.000549888	0.059026246
116	evg11188596	405.9117629	12.21415319	3.449538074	3.540808343	0.000398903	0.059026246
117	evg11049555	590.0255864	12.75375585	3.4730971	3.672156431	0.000240512	0.059026246
118	evg175121	384.9163269	12.13753311	3.446402333	3.521798078	0.00042863	0.059026246
119	evg11062385	451.132702	12.36653649	3.455947522	3.578334571	0.000345791	0.059026246
120	evg1256143	332.6969091	11.92719996	3.438094338	3.46913109	0.000522145	0.059026246
121	evg173898	684.2358762	12.96746852	3.482979034	3.723096923	0.000196794	0.059026246
122	evg174152	562.0316717	12.68363092	3.469912352	3.655317378	0.000256864	0.059026246
123	evg1403947	926.9552937	10.96213364	3.026190532	3.622420177	0.00029186	0.059026246
124	evg11108102	742.2291679	9.640446133	2.76766253	3.483244806	0.000495375	0.059026246
125	evg11177661	372.5344031	12.09036263	3.444582195	3.50996491	0.000448166	0.059026246
126	evg11090251	669.6455359	-12.72315326	3.468877235	-3.667801538	0.000244645	0.059026246
127	evg183474	321.9300189	11.87973933	3.43630296	3.457128044	0.000545965	0.059026246
128	evg11097849	485.0484063	12.47111168	3.460466696	3.603881433	0.0003135	0.059026246
129	evg11093356	396.2215617	12.17929498	3.44810385	3.532171741	0.000412162	0.059026246
130	evg11401473	788.1380872	-10.51458587	2.999512961	-3.50543105	0.000455869	0.059026246
131	evg1781233	917.7759178	-9.733592286	2.771181847	-3.51243362	0.000444023	0.059026246
132	evg1315343	31895.55364	9.245076984	2.537451341	3.643449959	0.000269008	0.059026246
133	evg11029793	335.9269762	11.94113894	3.438626133	3.472648226	0.00051535	0.059026246
134	evg1203081	381.6862598	12.12537568	3.446002184	3.518679046	0.000433701	0.059026246
135	evg11081265	426.3688544	12.28508798	3.452494279	3.558322472	0.000373231	0.059026246
136	evg171426	490.4318515	12.48703537	3.461162747	3.607757358	0.000308855	0.059026246
137	evg11067728	452.209391	12.36997552	3.456094651	3.5791773	0.000344678	0.059026246
138	evg174873	826.2848698	10.79618714	3.017085448	3.578349811	0.00034577	0.059026246
139	evg171512	850.5103729	10.8378993	3.019366892	3.589460867	0.000331363	0.059026246
140	evg157096	13037.44854	-8.653203697	2.495031074	-3.468174721	0.000524006	0.059026246
141	evg156048	34215.08751	8.918006054	2.511331744	3.55110633	0.000383615	0.059026246
142	evg1222080	461.3612478	12.39888094	3.457335371	3.58625346	0.000335463	0.059026246
143	evg11624396	25439.59896	8.807402306	2.503461932	3.518089168	0.000434666	0.059026246
144	evg1415699	3216.543108	-9.372490023	2.590480308	-3.618051059	0.00029683	0.059026246
145	evg156511	8610.500577	-9.439533816	2.566816578	-3.677525655	0.000235507	0.059026246
146	evg11110612	346.6938665	11.9866529	3.440379995	3.484107255	0.000493782	0.059026246
147	evg11032315	997.7948958	9.066457078	2.629017261	3.448610708	0.000563478	0.059026246
148	evg156884	27107.83401	8.972137688	2.516444836	3.565402093	0.000363299	0.059026246
149	evg11081932	594.3323425	12.76424805	3.473576235	3.674670479	0.000238157	0.059026246
150	evg176188	357.4607567	12.03077476	3.442200015	3.495083002	0.000473914	0.059026246
151	evg11097066	468.8980709	12.42225808	3.458344052	3.591967106	0.000328191	0.059026246
152	evg1830429	1109.454084	11.22152752	3.040551181	3.690622803	0.000223706	0.059026246
153	evg1830420	577.1053181	12.72181348	3.471642582	3.664494021	0.000247828	0.059026246
154	evg11546683	344.5404884	11.97766425	3.440031535	3.481847225	0.000497968	0.059026246
155	evg11098460	6453.703263	8.588808521	2.495352387	3.441922097	0.000577597	0.059417443
156	evg170458	307.394717	11.8130856	3.433839345	3.440197521	0.00058129	0.059417443
157	evg11090443	307.394717	11.8130856	3.433839345	3.440197521	0.00058129	0.059417443
158	evg1281823	302.5496164	11.79016533	3.433006793	3.434355375	0.000593965	0.060328793
159	evg1295047	299.3195493	11.77468032	3.43244867	3.430402447	0.000602687	0.060829655
160	evg1452836	289.0910035	11.72451827	3.43066536	3.417563954	0.000631842	0.060831985
161	evg1302365	288.552659	11.72182922	3.430570845	3.416874261	0.000633445	0.060831985
162	evg1571052	5463.648144	-8.550221969	2.496330238	-3.425116533	0.000614536	0.060831985
163	evg1253585	285.322592	11.70558882	3.430002418	3.412705706	0.000643214	0.060831985
164	evg1275187	289.6293481	11.72720232	3.430759809	3.418252214	0.000630247	0.060831985
165	evg11597054	284.7842474	11.70286423	3.429907458	3.412005825	0.000644867	0.060831985
166	evg173687	289.0910035	11.72451827	3.43066536	3.417563954	0.000631842	0.060831985
167	evg11087890	284.7842474	11.70286423	3.429907458	3.412005825	0.000644867	0.060831985
168	evg167818	283.7075584	11.69739955	3.429717351	3.410601618	0.000648197	0.060831985
169	evg1285138	288.552659	11.72182922	3.430570845	3.416874261	0.000633445	0.060831985
170	evg11019405	3844.669038	-8.550177903	2.503488201	-3.415305852	0.000637104	0.060831985
171	evg156041	292.8594151	11.74320256	3.431325143	3.422352026	0.000620819	0.060831985
172	evg11068761	281.5541804	11.6864077	3.429336392	3.407775254	0.000654948	0.061072375
173	evg182216	280.4774913	11.6808802	3.429145545	3.406352997	0.00065837	0.061072375
174	evg1200639	278.3241133	11.66976128	3.428763122	3.403490081	0.000665308	0.061361307
175	evg1532094	276.7090797	11.66136548	3.428475679	3.401326587	0.000670597	0.061495624
176	evg11414600	274.5557017	11.65009453	3.428091601	3.398419847	0.000677763	0.061799681
177	evg1174726	270.2489456	11.62728499	3.427320706	3.392529029	0.000692506	0.062787205
178	evg11048214	268.0955675	11.61574354	3.426933934	3.389544053	0.00070009	0.062937591
179	evg11087188	267.557223	11.61284369	3.426837107	3.38879361	0.000702008	0.062937591
180	evg173113	264.8655005	11.59825637	3.426352186	3.385015823	0.000711742	0.06345571
181	evg1280656	261.0970889	11.5775831	3.425671176	3.379653944	0.000725771	0.064349066
182	evg1603226	258.4053663	11.56263298	3.425183301	3.375770568	0.000736093	0.064905585
183	evg1120083	256.2519882	11.55056032	3.424792184	3.372631009	0.000744537	0.065291382
184	evg1327163	486.0511375	10.03009743	2.976379671	3.369898514	0.000751959	0.065498837
185	evg1246296	252.4835767	11.52918698	3.424106092	3.367064767	0.000759728	0.065498837
186	evg1534051	248.7151651	11.50749222	3.423418082	3.361404289	0.000775472	0.065498837
187	evg1651562	249.2535096	11.51061152	3.423516479	3.362218816	0.000773188	0.065498837
188	evg167080	957.883444	8.684828394	2.581329326	3.364479032	0.000766883	0.065498837
189	evg11025178	1669.743446	8.486022875	2.521362902	3.365649137	0.000763638	0.065498837
190	evg1289357	249.7918541	11.51372409	3.42361484	3.363031365	0.000770916	0.065498837
191	evg1193796	245.485098	11.48863347	3.422826998	3.356475065	0.000789428	0.065953059
192	evg181365	242.7933754	11.47272731	3.42233358	3.352311234	0.000801399	0.065953059
193	evg11282718	1554.893749	-8.491906995	2.532167284	-3.353612159	0.000797641	0.065953059
194	evg176745	243.8700644	11.47911083	3.422531033	3.35398298	0.000796573	0.065953059
195	evg11393825	242.7933754	11.47272731	3.42233358	3.352311234	0.000801399	0.065953059
196	evg11090535	236.8715858	11.43710391	3.421245845	3.342964648	0.000828885	0.067052034
197	evg11079891	455.9038447	9.937628758	2.971719535	3.344066841	0.000825598	0.067052034
198	evg1721013	237.4099303	11.440379	3.421344835	3.343825176	0.000826318	0.067052034
199	evg11478136	236.3332413	11.43382137	3.421146837	3.342101909	0.000831465	0.067052034
200	evg159229	734.8815392	-8.826534516	2.646631189	-3.335007368	0.000852971	0.067825106
201	evg168756	438.1384758	9.880227123	2.968859172	3.327954123	0.000874863	0.067825106
202	evg11094093	230.4114516	11.39721175	3.420056859	3.332462653	0.00086081	0.067825106
203	evg11604778	228.2580736	11.38366541	3.419660261	3.328887826	0.000871935	0.067825106
204	evg1513780	728.3801263	-8.813686194	2.645803171	-3.331194963	0.00086474	0.067825106
205	evg1232868	233.1031742	11.41396774	3.420552471	3.336878425	0.00084725	0.067825106
206	evg1228228	228.7964181	11.38706394	3.419759416	3.329785099	0.00086913	0.067825106
207	evg172614	632.3329293	8.822941386	2.649070319	3.330580288	0.000866652	0.067825106
208	evg1213957	226.64304	11.37342153	3.419362796	3.326181574	0.000880446	0.06792976
209	evg11047052	994.416913	8.47525139	2.55161109	3.321529454	0.000895255	0.06841456
210	evg1563687	224.489662	11.35964887	3.418966213	3.322539085	0.000892022	0.06841456
211	evg1781399	222.3362839	11.34574347	3.418569745	3.318856807	0.000903868	0.068745347
212	evg11095819	220.7212504	11.33522575	3.418272519	3.316068477	0.000912935	0.068782976
213	evg11093790	221.2595949	11.33874018	3.41837158	3.317000483	0.000909895	0.068782976
214	evg11605876	219.1062168	11.32463078	3.417975441	3.313256919	0.000922162	0.069153552
215	evg1518762	216.4144943	11.30679774	3.417480745	3.308518344	0.00093791	0.070007377
216	evg11100790	215.3378053	11.29960234	3.417283054	3.306604153	0.000944342	0.07016114
217	evg1547261	1101.040086	-8.408760055	2.545128109	-3.303865147	0.000953617	0.070523706
218	evg11088379	212.1077382	11.27779827	3.416690787	3.300795704	0.000964111	0.07097269
219	evg172624	399.9160154	9.748392495	2.96239297	3.29071551	0.000999329	0.071001936
220	evg11550644	206.1859485	11.2369476	3.415609134	3.289881004	0.001002298	0.071001936
221	evg1520900	208.3393266	11.25193657	3.416001727	3.293890773	0.000988109	0.071001936
222	evg1389068	204.570915	11.22560279	3.415315336	3.286842263	0.001013176	0.071001936
223	evg11574240	206.724293	11.24070947	3.415707194	3.2908879	0.000998717	0.071001936
224	evg1260596	209.9543601	11.26307697	3.41629675	3.29686728	0.000977697	0.071001936
225	evg1314529	11430.78944	8.042590359	2.443542202	3.291365442	0.000997023	0.071001936
226	evg1294909	207.8009821	11.2482039	3.415903492	3.292892767	0.000991623	0.071001936
227	evg11089092	206.1859485	11.2369476	3.415609134	3.289881004	0.001002298	0.071001936
228	evg180923	205.1092595	11.22939432	3.415413203	3.287858203	0.001009527	0.071001936
229	evg176892	205.647604	11.2331759	3.415511136	3.288871111	0.001005901	0.071001936
230	evg184301	201.3408479	11.20264196	3.414729654	3.280681956	0.001035564	0.072255384
231	evg1244500	200.2641589	11.19490642	3.414535058	3.278603448	0.001043221	0.072474519
232	evg1859899	193.8040247	11.14760135	3.413375479	3.265858509	0.001091328	0.073456713
233	evg1520909	190.5739576	11.12335414	3.412801788	3.259302715	0.001116864	0.073456713
234	evg11429439	192.7273357	11.13956414	3.413183744	3.263687213	0.001099725	0.073456713
235	evg181529	371.3837562	9.641478524	2.957264978	3.260268727	0.001113067	0.073456713
236	evg1213104	193.2656802	11.14358834	3.413279551	3.264774589	0.001095512	0.073456713
237	evg11111405	193.8040247	11.14760135	3.413375479	3.265858509	0.001091328	0.073456713
238	evg11588893	191.1123022	11.12742375	3.412897081	3.260404132	0.001112536	0.073456713
239	evg11071735	193.8040247	11.14760135	3.413375479	3.265858509	0.001091328	0.073456713
240	evg182990	191.6506467	11.13148191	3.412992506	3.261502006	0.001108236	0.073456713
241	evg1634317	5014.729018	7.966505067	2.443584273	3.260172017	0.001113447	0.073456713
242	evg11139599	573902.9456	7.925338711	2.428470411	3.263510511	0.001100411	0.073456713
243	evg177228	197.5724363	11.17538413	3.414050131	3.273350917	0.001062804	0.073456713
244	evg176062	218.7261078	-11.10891373	3.403983604	-3.26350389	0.001100437	0.073456713
245	evg1537129	188.9589241	11.11107597	3.412516742	3.255976985	0.001130029	0.074019213
246	evg1525984	491.9333683	-8.832459713	2.716622039	-3.251265574	0.001148925	0.074647552
247	evg11103533	186.8055461	11.09454083	3.412138739	3.251491712	0.001148011	0.074647552
248	evg11453711	185.1905125	11.0820139	3.411856898	3.248088719	0.00116183	0.075181669
249	evg1262005	182.49879	11.0608909	3.411390616	3.242340776	0.001185522	0.07520838
250	evg1959221	1042.720003	8.127546764	2.506864984	3.242115876	0.001186458	0.07520838
251	evg1529186	182.49879	11.0608909	3.411390616	3.242340776	0.001185522	0.07520838
252	evg11096775	181.9604454	11.05662893	3.41129791	3.241179521	0.001190362	0.07520838
253	evg1328516	181.9604454	11.05662893	3.41129791	3.241179521	0.001190362	0.07520838
254	evg1626695	207.5808284	-11.03346288	3.401876883	-3.243345734	0.001181348	0.07520838
255	evg1412412	615.5702915	8.367972248	2.582782376	3.239906051	0.001195691	0.075234226
256	evg1233850	180.8837564	11.04806703	3.411113083	3.238845139	0.001200147	0.075234226
257	evg1218792	178.7303784	11.03078927	3.410745873	3.234128158	0.001220147	0.076011149
258	evg1603513	202.4725754	-10.99751683	3.400917122	-3.233691512	0.001222014	0.076011149
259	evg1675381	177.6536893	11.02207217	3.410563558	3.231745129	0.001230367	0.076235276
260	evg11088194	176.5770003	11.01330208	3.410382151	3.229345448	0.001240739	0.076582243
261	evg1210084	174.9619668	11.00004616	3.410111821	3.225714209	0.001256588	0.076968391
262	evg178203	341.774808	9.521458755	2.951542224	3.225926663	0.001255655	0.076968391
263	evg1235900	172.8085887	10.98217997	3.409754907	3.220812133	0.001278279	0.077999328
264	evg11198756	906.9264699	-8.128045789	2.52500749	-3.219018487	0.001286302	0.078191565
265	evg11079273	334.7763293	9.49156952	2.950175128	3.217290197	0.001294076	0.07836731
266	evg1441212	169.5785216	10.95495887	3.40922775	3.213325618	0.001312074	0.07891423
267	evg11138510	15975.59702	-7.773497732	2.419376265	-3.213017274	0.001313484	0.07891423
268	evg11102471	169.0401771	10.95037166	3.409140918	3.212061901	0.00131786	0.07891423
269	evg11086347	168.5018326	10.94576982	3.409054394	3.210793537	0.00132369	0.078968689
270	evg1274204	167.9634881	10.94115325	3.408968184	3.209520493	0.001329566	0.079025445
271	evg11194146	187.6122028	-10.88754595	3.398166894	-3.203946801	0.001355575	0.079978938
272	evg181204	165.81011	10.92253781	3.408626608	3.204380846	0.001353533	0.079978938
273	evg1721852	164.1950765	10.90841689	3.408374025	3.200475303	0.001372011	0.08065215
274	evg176338	163.656732	10.90367903	3.408290551	3.19916359	0.001378269	0.080724331
275	evg1726003	162.580043	10.89415638	3.408124721	3.19652515	0.001390937	0.080875931
276	evg1216579	162.580043	10.89415638	3.408124721	3.19652515	0.001390937	0.080875931
277	evg1255144	159.8883204	10.87007108	3.407717007	3.189839725	0.001423517	0.08158787
278	evg1257754	159.8883204	10.87007108	3.407717007	3.189839725	0.001423517	0.08158787
279	evg179185	160.4266649	10.87492042	3.407797737	3.19118717	0.001416895	0.08158787
280	evg1251739	160.9650094	10.87975351	3.407878881	3.192529396	0.001410326	0.08158787
281	evg175419	417.6315057	-8.595667708	2.703107876	-3.179920337	0.001473155	0.082087495
282	evg1265074	156.1199088	10.83566149	3.407164126	3.180258155	0.001471439	0.082087495
283	evg1245766	157.1965978	10.84557684	3.407319828	3.18302284	0.001457461	0.082087495
284	evg11103179	156.6582533	10.84062768	3.407241742	3.181643248	0.001464421	0.082087495
285	evg173593	1156.52397	-7.892914474	2.481043742	-3.181287915	0.001466218	0.082087495
286	evg1532107	157.1965978	10.84557684	3.407319828	3.18302284	0.001457461	0.082087495
287	evg1306077	157.1965978	10.84557684	3.407319828	3.18302284	0.001457461	0.082087495
288	evg1210803	156.6582533	10.84062768	3.407241742	3.181643248	0.001464421	0.082087495
289	evg177921	155.5815643	10.83067815	3.407086986	3.178867518	0.001478517	0.082101152
290	evg179676	155.0432198	10.82567753	3.407010333	3.177471295	0.001485654	0.082213016
291	evg11367047	153.9665308	10.815624	3.406858519	3.174661918	0.001500112	0.08272781
292	evg11056873	1167.932401	7.830550063	2.467782838	3.173111484	0.001508146	0.082886052
293	evg1520876	151.8131527	10.79530428	3.406561118	3.168974195	0.00152978	0.083503081
294	evg184556	151.8131527	10.79530428	3.406561118	3.168974195	0.00152978	0.083503081
295	evg1218077	353.0060849	8.566291077	2.706135465	3.165507118	0.001548129	0.084218203
296	evg1275788	148.5830856	10.76427778	3.406131731	3.160264672	0.001576259	0.085458788
297	evg160034	1838.656346	7.69613719	2.437301258	3.157647076	0.00159048	0.085651075
298	evg157430	397.6628802	-8.524796818	2.699145675	-3.158331503	0.00158675	0.085651075
299	evg11554938	146.4297076	10.74321643	3.405857573	3.1543352	0.001608642	0.086339423
300	evg184880	144.2763295	10.72184305	3.405593922	3.148303436	0.001642211	0.087234417
301	evg1197897	142.661296	10.70560261	3.405403538	3.143710426	0.001668204	0.087234417
302	evg1215378	143.1996405	10.71103643	3.405466274	3.145248129	0.00165946	0.087234417
303	evg1874784	143.1996405	10.71103643	3.405466274	3.145248129	0.00165946	0.087234417
304	evg1264470	144.814674	10.72721615	3.405658809	3.149821151	0.001633704	0.087234417
305	evg11094558	144.2763295	10.72184305	3.405593922	3.148303436	0.001642211	0.087234417
306	evg1594756	161.1421643	-10.66813012	3.393597256	-3.143605241	0.001668804	0.087234417
307	evg1199812	142.661296	10.70560261	3.405403538	3.143710426	0.001668204	0.087234417
308	evg1277987	142.1229515	10.70014825	3.405341544	3.142165949	0.00167703	0.087277156
309	evg1394897	141.584607	10.69467319	3.405280306	3.140614641	0.001685937	0.087277156
310	evg1686572	2048.885898	-7.638794482	2.431757937	-3.141264337	0.001682201	0.087277156
311	evg11455990	141.0462624	10.68917727	3.405219837	3.139056442	0.001694928	0.087460464
312	evg1516803	315.3924869	-9.191828943	2.931312112	-3.135738738	0.001714218	0.08747237
313	evg1232748	139.4312289	10.67256276	3.405043183	3.134339915	0.001722412	0.08747237
314	evg11094259	139.4312289	10.67256276	3.405043183	3.134339915	0.001722412	0.08747237
315	evg1832931	139.9695734	10.67812222	3.405101261	3.135919139	0.001713164	0.08747237
316	evg179192	140.5079179	10.68366033	3.405160151	3.137491294	0.001704003	0.08747237
317	evg1262870	138.3545399	10.66137916	3.404929515	3.131160018	0.001741173	0.087742702
318	evg192011	135.6628173	10.63303488	3.404660575	3.123082214	0.001789677	0.087742702
319	evg1215057	134.5861283	10.62153939	3.404559422	3.119798503	0.001809748	0.087742702
320	evg11084678	136.7395063	10.64443951	3.404765463	3.126335609	0.001769994	0.087742702
321	evg1222065	134.5861283	10.62153939	3.404559422	3.119798503	0.001809748	0.087742702
322	evg11515821	134.5861283	10.62153939	3.404559422	3.119798503	0.001809748	0.087742702
323	evg183855	135.6628173	10.63303488	3.404660575	3.123082214	0.001789677	0.087742702
324	evg11545750	135.6628173	10.63303488	3.404660575	3.123082214	0.001789677	0.087742702
325	evg1172379	137.2778508	10.65010819	3.404819267	3.127951105	0.001760295	0.087742702
326	evg177757	152.7832048	-10.59128334	3.392315935	-3.122139429	0.001795419	0.087742702
327	evg11089594	138.3545399	10.66137916	3.404929515	3.131160018	0.001741173	0.087742702
328	evg1208333	135.1244728	10.62729859	3.404609523	3.121444181	0.001799664	0.087742702
329	evg1547966	393.84631	8.13796596	2.607453121	3.121040181	0.001802134	0.087742702
330	evg11090742	156.0339113	-10.62165648	3.392801289	-3.130645024	0.001744229	0.087742702
331	evg1210377	270.1749877	9.181790287	2.936644598	3.126626318	0.001768245	0.087742702
332	evg1647277	468.6022394	7.973045868	2.557554957	3.117448501	0.001824238	0.087914036
333	evg1576712	134.0477838	10.61575711	3.404510288	3.11814511	0.001819932	0.087914036
334	evg11380932	132.9710947	10.60412256	3.404288877	3.114930296	0.001839884	0.087950838
335	evg1871625	149.996885	-10.56473036	3.391914764	-3.114680378	0.001841443	0.087950838
336	evg1261766	132.9710947	10.60412256	3.404288877	3.114930296	0.001839884	0.087950838
337	evg1186876	132.4327502	10.5982699	3.404243843	3.113252279	0.001850378	0.088115317
338	evg1864769	131.8944057	10.59239341	3.40419985	3.111566264	0.001860977	0.088357868
339	evg1230792	131.3560612	10.58649288	3.404156914	3.109872179	0.001871683	0.088385496
340	evg11177908	148.1393384	-10.54675293	3.391531566	-3.109731614	0.001872574	0.088385496
341	evg159837	130.8177167	10.58056812	3.404115055	3.108169949	0.001882498	0.088489106
342	evg11093708	16644.31722	-7.423862669	2.388897375	-3.107652403	0.001885797	0.088489106
343	evg11365668	128.1259941	10.55057374	3.403922607	3.099533966	0.001938254	0.090685401
344	evg1268742	127.5876496	10.5444993	3.40388763	3.097781257	0.001949753	0.090958238
345	evg1818989	126.5109606	10.53227314	3.403821357	3.094249679	0.001973114	0.091781238
346	evg1693194	125.9726161	10.52612099	3.403790107	3.092470646	0.001984979	0.092066293
347	evg1542675	124.3575825	10.50750554	3.403704177	3.087079543	0.002021335	0.093482375
348	evg1217782	123.819238	10.50124662	3.403678219	3.085264218	0.002033714	0.093784604
349	evg1530240	123.2808935	10.49496043	3.403653646	3.083439599	0.002046226	0.094091237
350	evg11277481	138.3872189	-10.44851044	3.390317124	-3.081868174	0.002057059	0.0943191
351	evg182064	122.2042045	10.48230528	3.403608753	3.079762112	0.00207166	0.094717944
352	evg1540221	121.66586	10.47593583	3.403588485	3.077909059	0.002084585	0.095038134
353	evg1296396	120.5891709	10.46311194	3.403552441	3.074173859	0.002110864	0.095963575
354	evg1218859	120.0508264	10.456657	3.403536721	3.072291518	0.002124222	0.096298046
355	evg1522001	118.9741374	10.44365981	3.403510025	3.068496856	0.002151386	0.09670992
356	evg179997	118.9741374	10.44365981	3.403510025	3.068496856	0.002151386	0.09670992
357	evg1395734	118.9741374	10.44365981	3.403510025	3.068496856	0.002151386	0.09670992
358	evg11111426	775.6271671	7.528065321	2.455956289	3.06522773	0.002175043	0.097500258
359	evg1234180	117.3591039	10.42394181	3.403482288	3.062728384	0.00219329	0.097772012
360	evg1532329	132.3501926	-10.38416107	3.389697241	-3.063447951	0.002188023	0.097772012
361	evg11193217	116.2824148	10.41064514	3.403472362	3.058830521	0.002222028	0.098778692
362	evg176390	277.637853	8.218772085	2.688482574	3.057030076	0.002235418	0.099099435
363	evg11172038	2993.931632	7.287644631	2.388303355	3.051389857	0.002277846	0.10070213
364	evg1625355	113.0523478	10.37000362	3.403486607	3.046876578	0.002312326	0.10138856
365	evg1646785	113.0523478	10.37000362	3.403486607	3.046876578	0.002312326	0.10138856
366	evg1263634	113.0523478	10.37000362	3.403486607	3.046876578	0.002312326	0.10138856
367	evg11446390	223.3390151	8.906613395	2.925781776	3.044182403	0.002333136	0.101745032
368	evg176926	112.5140032	10.36311732	3.40349577	3.04484507	0.002328002	0.101745032
369	evg1242535	111.4373142	10.3492453	3.403520252	3.040747384	0.002359917	0.101959017
370	evg163533	395.9257302	7.728859641	2.542520613	3.039841487	0.002367027	0.101959017
371	evg11109673	110.8989697	10.34225895	3.403535648	3.038680954	0.002376164	0.101959017
372	evg11282715	2502.47641	-7.266231365	2.390920424	-3.03909377	0.00237291	0.101959017
373	evg11286833	125.384393	-10.30615979	3.38914303	-3.040933858	0.002358456	0.101959017
374	evg1256185	110.8989697	10.34225895	3.403535648	3.038680954	0.002376164	0.101959017
375	evg11049990	1677.93385	7.286267929	2.399296553	3.036835075	0.002390762	0.102118479
376	evg1239006	110.3606252	10.3352386	3.403553203	3.036602629	0.002392606	0.102118479
377	evg11005798	916.0456476	-7.40216739	2.438309388	-3.035778571	0.002399155	0.102126358
378	evg11420640	109.8222807	10.32818393	3.403572956	3.034512278	0.002409249	0.102284751
379	evg1657952	122.5980731	-10.27373882	3.388978898	-3.031514544	0.002433302	0.102762185
380	evg165932	1373.445849	-7.307831505	2.410533712	-3.031623855	0.002432421	0.102762185
381	evg1584095	108.7455917	10.31397023	3.403619231	3.030294967	0.00244315	0.102907276
382	evg11113318	108.2072471	10.30681052	3.40364584	3.028167736	0.002460415	0.103363184
383	evg11111648	107.6689026	10.2996151	3.403674823	3.026027935	0.002477894	0.103555324
384	evg183038	107.6689026	10.2996151	3.403674823	3.026027935	0.002477894	0.103555324
385	evg1554759	212.5721248	8.835179004	2.92317837	3.022456342	0.002507322	0.10386792
386	evg11525944	291.3183395	-8.074423258	2.675107632	-3.018354536	0.002541514	0.10386792
387	evg1698064	106.5922136	10.28511569	3.403740098	3.021710058	0.002513512	0.10386792
388	evg11559748	105.5155246	10.27046908	3.403815438	3.017340178	0.002550035	0.10386792
389	evg11065472	432.1754074	-7.641587329	2.532563684	-3.017332744	0.002550097	0.10386792
390	evg1532097	105.5155246	10.27046908	3.403815438	3.017340178	0.002550035	0.10386792
391	evg11066600	3661.05572	7.179817736	2.375719467	3.022165637	0.002509732	0.10386792
392	evg177174	106.5922136	10.28511569	3.403740098	3.021710058	0.002513512	0.10386792
393	evg181883	105.5155246	10.27046908	3.403815438	3.017340178	0.002550035	0.10386792
394	evg11359632	105.5155246	10.27046908	3.403815438	3.017340178	0.002550035	0.10386792
395	evg1516119	117.9542067	-10.21803025	3.388791269	-3.015243324	0.002567732	0.104095024
396	evg11076338	104.9771801	10.26308963	3.403857006	3.015135363	0.002568646	0.104095024
397	evg11453699	103.900491	10.24821652	3.403948197	3.010685218	0.002606589	0.105366609
398	evg1522723	102.823802	10.23318848	3.404050487	3.006179995	0.002645523	0.10667176
399	evg11182685	101.747113	10.21800224	3.404164322	3.001618393	0.002685486	0.106674945
400	evg1514287	101.747113	10.21800224	3.404164322	3.001618393	0.002685486	0.106674945
401	evg1294872	101.747113	10.21800224	3.404164322	3.001618393	0.002685486	0.106674945
402	evg189693	102.2854575	10.22561534	3.404105932	3.003906325	0.002665374	0.106674945
403	evg11171660	488.9114152	7.446785139	2.480491208	3.002141316	0.002680877	0.106674945
404	evg1602103	490.762082	-7.502339836	2.498114302	-3.003201186	0.002671558	0.106674945
405	evg11273265	101.2087685	10.21034875	3.404225714	2.999316029	0.002705865	0.106954971
406	evg194898	101.2087685	10.21034875	3.404225714	2.999316029	0.002705865	0.106954971
407	evg11422148	100.670424	10.20265444	3.40429017	2.996999061	0.002726516	0.106980737
408	evg11036057	100.670424	10.20265444	3.40429017	2.996999061	0.002726516	0.106980737
409	evg11264160	100.670424	10.20265444	3.40429017	2.996999061	0.002726516	0.106980737
410	evg1171166	100.1320794	10.19491888	3.404357752	2.994667312	0.002747443	0.107538951
411	evg1658829	99.05539042	10.17932219	3.404502547	2.989958754	0.002790151	0.107699407
412	evg1838382	99.05539042	10.17932219	3.404502547	2.989958754	0.002790151	0.107699407
413	evg144317	111.9171804	-10.14223605	3.388735061	-2.99292682	0.00276316	0.107699407
414	evg1549576	98.5170459	10.17146016	3.404579892	2.987581576	0.002811942	0.107699407
415	evg11568022	99.05539042	10.17932219	3.404502547	2.989958754	0.002790151	0.107699407
416	evg11282714	6129.224277	-7.054608049	2.360588779	-2.988495121	0.00280355	0.107699407
417	evg182207	98.5170459	10.17146016	3.404579892	2.987581576	0.002811942	0.107699407
418	evg1202349	98.5170459	10.17146016	3.404579892	2.987581576	0.002811942	0.107699407
419	evg1770385	99.05539042	10.17932219	3.404502547	2.989958754	0.002790151	0.107699407
420	evg11084761	97.97870139	10.16355505	3.404660626	2.985188882	0.002834033	0.108029825
421	evg1583312	97.97870139	10.16355505	3.404660626	2.985188882	0.002834033	0.108029825
422	evg1728364	97.44035688	10.15560638	3.404744818	2.98278048	0.002856428	0.108368687
423	evg1833920	97.44035688	10.15560638	3.404744818	2.98278048	0.002856428	0.108368687
424	evg1751592	96.90201236	10.14761368	3.404832539	2.980356173	0.002879134	0.108661161
425	evg11521938	96.90201236	10.14761368	3.404832539	2.980356173	0.002879134	0.108661161
426	evg1657211	3875.18956	7.038416895	2.362050436	2.979791112	0.00288445	0.108661161
427	evg1551141	96.36366785	10.13957644	3.404923864	2.977915762	0.002902157	0.109072181
428	evg1302959	191.5766888	8.684803947	2.91803775	2.976247976	0.002917988	0.109410918
429	evg1194323	95.82532334	10.13149418	3.405018866	2.975459044	0.002925504	0.10943704
430	evg1202460	106.8089274	-10.07483777	3.38888688	-2.97290471	0.00294996	0.110095259
431	evg1697566	94.74863431	10.11519254	3.405220214	2.970495859	0.002973194	0.110448656
432	evg1208609	94.74863431	10.11519254	3.405220214	2.970495859	0.002973194	0.110448656
433	evg1238982	94.2102898	10.10697212	3.405326718	2.967988966	0.002997551	0.110840316
434	evg1789320	94.2102898	10.10697212	3.405326718	2.967988966	0.002997551	0.110840316
435	evg11591156	93.67194528	10.09870461	3.405278679	2.965602983	0.003020902	0.11119136
436	evg1118624	93.67194528	10.09870461	3.405278679	2.965602983	0.003020902	0.11119136
437	evg183597	93.13360077	10.09038943	3.405397178	2.963058022	0.003045991	0.111348681
438	evg11538260	93.13360077	10.09038943	3.405397178	2.963058022	0.003045991	0.111348681
439	evg11574550	385.2723566	-7.474971461	2.522122188	-2.963762619	0.003039026	0.111348681
440	evg1631824	92.59525626	10.08202604	3.405519823	2.96049548	0.003071446	0.111517127
441	evg11574247	92.59525626	10.08202604	3.405519823	2.96049548	0.003071446	0.111517127
442	evg1542786	92.59525626	10.08202604	3.405519823	2.96049548	0.003071446	0.111517127
443	evg181583	92.05691174	10.07361389	3.405646702	2.957915125	0.003097274	0.11220102
444	evg1274902	91.51856723	10.0651524	3.405777905	2.955316723	0.003123482	0.112338818
445	evg171439	254.1674082	-7.876825957	2.665371159	-2.955245438	0.003124204	0.112338818
446	evg161839	2983.501852	6.965445956	2.358001168	2.953962047	0.003137226	0.112338818
447	evg11177366	90.98022272	10.05664099	3.405913527	2.952700034	0.003150079	0.112338818
448	evg11324958	90.98022272	10.05664099	3.405913527	2.952700034	0.003150079	0.112338818
449	evg1830021	223.8034017	7.906637324	2.674111001	2.9567349	0.003109153	0.112338818
450	evg11527789	90.98022272	10.05664099	3.405913527	2.952700034	0.003150079	0.112338818
451	evg177050	89.90353369	10.03946602	3.406198409	2.947410813	0.003204472	0.113271724
452	evg11089112	89.90353369	10.03946602	3.406198409	2.947410813	0.003204472	0.113271724
453	evg1713154	89.90353369	10.03946602	3.406198409	2.947410813	0.003204472	0.113271724
454	evg1236416	89.90353369	10.03946602	3.406198409	2.947410813	0.003204472	0.113271724
455	evg1320986	2810.78786	-6.946114659	2.358262668	-2.945437229	0.003224986	0.113746311
456	evg1514696	97.05680791	-9.936708861	3.389719379	-2.931425215	0.003374106	0.118358601
457	evg11583574	86.67346661	9.986679146	3.407169545	2.931077839	0.003377881	0.118358601
458	evg11106889	86.67346661	9.986679146	3.407169545	2.931077839	0.003377881	0.118358601
459	evg180376	86.1351221	9.977690453	3.407349538	2.928284974	0.003408375	0.119166887
460	evg11273350	171.6579418	8.526013284	2.91316072	2.926722589	0.003425543	0.119506763
461	evg11460675	85.59677759	9.968645404	3.407535026	2.925471148	0.003439351	0.119728198
462	evg1239398	85.05843307	9.959543288	3.40772613	2.922636065	0.003470819	0.1199424
463	evg11051308	2574.117509	6.869567286	2.350799973	2.922225355	0.0034754	0.1199424
464	evg11037227	208.7297553	7.805608294	2.669838188	2.923625982	0.003459802	0.1199424
465	evg1677326	85.05843307	9.959543288	3.40772613	2.922636065	0.003470819	0.1199424
466	evg1868172	1009.292765	-6.95397765	2.384552158	-2.916261499	0.003542535	0.121216618
467	evg11414045	83.98174405	9.941164942	3.408125706	2.916900901	0.003535281	0.121216618
468	evg1603555	83.98174405	9.941164942	3.408125706	2.916900901	0.003535281	0.121216618
469	evg1328762	83.98174405	9.941164942	3.408125706	2.916900901	0.003535281	0.121216618
470	evg1777909	204.4229992	7.775393945	2.668600797	2.913659456	0.003572194	0.121712445
471	evg11388967	83.44339953	9.931887221	3.408334442	2.914000193	0.003568297	0.121712445
472	evg1258382	82.90505502	9.922549448	3.408549326	2.911076971	0.003601853	0.121946272
473	evg11051309	7308.977898	6.799864338	2.335458636	2.911575582	0.003596109	0.121946272
474	evg1200226	82.90505502	9.922549448	3.408549326	2.911076971	0.003601853	0.121946272
475	evg1858518	450.6149969	7.104519015	2.443867921	2.907079779	0.003648201	0.123255445
476	evg1303351	164.1211186	8.461058483	2.911344905	2.906237069	0.003658042	0.123328268
477	evg1228996	81.828366	9.903690606	3.408998112	2.905161658	0.003670635	0.123493385
478	evg11167332	81.29002148	9.894167925	3.40923231	2.902168883	0.003705887	0.124418565
479	evg11196081	90.55539494	-9.836681437	3.391009742	-2.900811907	0.003721972	0.124687198
480	evg1587322	161.9677406	8.441949848	2.910831744	2.900184755	0.003729428	0.124687198
481	evg186781	80.75167697	9.884581969	3.409473248	2.89915223	0.003741732	0.124838485
482	evg11591587	79.67498794	9.865216845	3.409801238	2.893194106	0.003813455	0.126967496
483	evg1118007	275.6031516	-7.406329964	2.560920215	-2.892058066	0.003827272	0.127163689
484	evg11323105	79.13664343	9.855435917	3.410072102	2.890096052	0.003851241	0.127432414
485	evg11415146	79.13664343	9.855435917	3.410072102	2.890096052	0.003851241	0.127432414
486	evg1321722	825.2494596	6.876140326	2.380457624	2.888579178	0.003869866	0.127785201
487	evg11521865	78.59829892	9.845588225	3.410350252	2.886972744	0.003889679	0.128175713
488	evg11435248	78.0599544	9.83567285	3.410635863	2.883823792	0.003928785	0.128934857
489	evg11073920	78.0599544	9.83567285	3.410635863	2.883823792	0.003928785	0.128934857
490	evg11049694	1213.992676	-6.804093226	2.36225767	-2.880334907	0.003972529	0.129390413
491	evg1566901	11149.24214	-6.694765473	2.324453944	-2.880145459	0.003974917	0.129390413
492	evg11435594	77.52160989	9.825688855	3.410929119	2.880648795	0.003968576	0.129390413
493	evg1742931	77.52160989	9.825688855	3.410929119	2.880648795	0.003968576	0.129390413
494	evg1192865	1049.369332	6.807128483	2.364195864	2.87925742	0.003986128	0.129466665
495	evg1564892	76.98326538	9.815635285	3.411230205	2.877447341	0.004009068	0.129466665
496	evg11272373	85.91152853	-9.760733626	3.392193036	-2.877411021	0.00400953	0.129466665
497	evg11039263	154.4309174	8.373003165	2.909062681	2.878247767	0.003998909	0.129466665
498	evg1571056	173.7545615	-8.329731959	2.897760636	-2.87454107	0.004046151	0.130258301
499	evg181515	76.44492086	9.805511162	3.411539315	2.874219013	0.00405028	0.130258301
500	evg1102465	84.98275525	-9.745052212	3.392515759	-2.872514943	0.004072188	0.130700952
501	evg1582687	75.90657635	9.79531549	3.411856647	2.87096338	0.004092229	0.130820908
502	evg1599622	75.90657635	9.79531549	3.411856647	2.87096338	0.004092229	0.130820908
503	evg186016	75.36823184	9.78504725	3.412182405	2.867680003	0.004134935	0.131661586
504	evg177886	75.36823184	9.78504725	3.412182405	2.867680003	0.004134935	0.131661586
505	evg1562312	74.82988732	9.774705401	3.4125168	2.864368434	0.004178417	0.132782643
506	evg11271413	74.29154281	9.76428888	3.412860049	2.861028211	0.004222695	0.133466237
507	evg1209273	148.5091278	8.316420181	2.907710837	2.860126281	0.004234723	0.133466237
508	evg1652830	74.29154281	9.76428888	3.412860049	2.861028211	0.004222695	0.133466237
509	evg1824962	6996.536847	6.635756154	2.320423167	2.85971811	0.004240177	0.133466237
510	evg11300358	7783.553526	-6.635172748	2.320300136	-2.859618308	0.004241512	0.133466237
511	evg1698057	73.7531983	9.753796602	3.413212376	2.857658864	0.004267789	0.133507766
512	evg11201561	73.7531983	9.753796602	3.413212376	2.857658864	0.004267789	0.133507766
513	evg1530256	73.7531983	9.753796602	3.413212376	2.857658864	0.004267789	0.133507766
514	evg11546673	166.3243752	-8.266481268	2.895894789	-2.854551657	0.004309762	0.134420614
515	evg11099328	73.21485379	9.743227457	3.413574012	2.854259911	0.004313722	0.134420614
516	evg1666840	72.67650927	9.732580309	3.413945195	2.850830858	0.004360516	0.135091811
517	evg1515037	72.67650927	9.732580309	3.413945195	2.850830858	0.004360516	0.135091811
518	evg1791827	72.67650927	9.732580309	3.413945195	2.850830858	0.004360516	0.135091811
519	evg11612805	71.59982025	9.711047341	3.41471719	2.843880416	0.004456777	0.135974068
520	evg11270161	79.8745022	-9.655618295	3.394607709	-2.844398859	0.004449531	0.135974068
521	evg11478135	71.59982025	9.711047341	3.41471719	2.843880416	0.004456777	0.135974068
522	evg11413719	72.13816476	9.721853999	3.414326169	2.847371199	0.004408193	0.135974068
523	evg181726	71.59982025	9.711047341	3.41471719	2.843880416	0.004456777	0.135974068
524	evg11304290	202.6204911	-7.548269026	2.650651686	-2.847703101	0.004403599	0.135974068
525	evg1397210	79.8745022	-9.655618295	3.394607709	-2.844398859	0.004449531	0.135974068
526	evg1792690	71.59982025	9.711047341	3.41471719	2.843880416	0.004456777	0.135974068
527	evg11083567	71.06147573	9.700159125	3.415072996	2.840395838	0.004505758	0.137207614
528	evg11185235	78.94572892	-9.638744697	3.395006186	-2.839094885	0.00452417	0.137507354
529	evg1632169	70.52313122	9.689188105	3.415476029	2.836848516	0.004556122	0.138149311
530	evg1591562	78.48134228	-9.630233306	3.395229528	-2.836401259	0.004562508	0.138149311
531	evg11373656	69.98478671	9.678133015	3.415890143	2.833268229	0.004607471	0.138725495
532	evg11544192	69.98478671	9.678133015	3.415890143	2.833268229	0.004607471	0.138725495
533	evg11434093	173.1990175	7.53508167	2.659490892	2.833279743	0.004607305	0.138725495
534	evg1799915	68.90809768	9.655765399	3.416752783	2.826006448	0.004713232	0.139112871
535	evg1297986	2385.179224	6.556327822	2.321621427	2.824029683	0.004742399	0.139112871
536	evg1269210	68.36975317	9.644450184	3.41720192	2.822323763	0.004767702	0.139112871
537	evg11615982	76.62379572	-9.595676523	3.396180755	-2.825431629	0.004721696	0.139112871
538	evg1745577	77.08818236	-9.60439363	3.395934027	-2.828203833	0.004680999	0.139112871
539	evg1202016	77.08818236	-9.60439363	3.395934027	-2.828203833	0.004680999	0.139112871
540	evg1832239	76.15940908	-9.586906424	3.396433642	-2.822639108	0.004763015	0.139112871
541	evg11315310	68.90809768	9.655765399	3.416752783	2.826006448	0.004713232	0.139112871
542	evg11625248	68.36975317	9.644450184	3.41720192	2.822323763	0.004767702	0.139112871
543	evg11617849	68.90809768	9.655765399	3.416752783	2.826006448	0.004713232	0.139112871
544	evg1789319	68.90809768	9.655765399	3.416752783	2.826006448	0.004713232	0.139112871
545	evg187776	69.44644219	9.666992555	3.416315628	2.829654402	0.004659831	0.139112871
546	evg1691314	69.44644219	9.666992555	3.416315628	2.829654402	0.004659831	0.139112871
547	evg1271084	68.36975317	9.644450184	3.41720192	2.822323763	0.004767702	0.139112871
548	evg147263	68.90809768	9.655765399	3.416752783	2.826006448	0.004713232	0.139112871
549	evg11365665	68.36975317	9.644450184	3.41720192	2.822323763	0.004767702	0.139112871
550	evg11126757	210.270831	7.228111588	2.559575577	2.823949273	0.004743589	0.139112871
551	evg1854987	67.83140865	9.63304552	3.417663358	2.818605728	0.004823272	0.14022441
552	evg1715943	67.83140865	9.63304552	3.417663358	2.818605728	0.004823272	0.14022441
553	evg1311203	1063.531405	-6.611371115	2.346305555	-2.817779253	0.004835704	0.140331615
554	evg1646190	66.75471963	9.609962105	3.418624474	2.811061051	0.004937842	0.140816877
555	evg1277667	954.0083955	6.597294565	2.345443601	2.812813133	0.004911018	0.140816877
556	evg173019	74.76624916	-9.560271631	3.397230576	-2.814136815	0.004890841	0.140816877
557	evg1611055	66.75471963	9.609962105	3.418624474	2.811061051	0.004937842	0.140816877
558	evg1396457	66.75471963	9.609962105	3.418624474	2.811061051	0.004937842	0.140816877
559	evg147158	2010.501763	-6.529207438	2.322809845	-2.810909147	0.004940173	0.140816877
560	evg1578045	66.75471963	9.609962105	3.418624474	2.811061051	0.004937842	0.140816877
561	evg1512183	66.75471963	9.609962105	3.418624474	2.811061051	0.004937842	0.140816877
562	evg1576160	66.75471963	9.609962105	3.418624474	2.811061051	0.004937842	0.140816877
563	evg11189260	133.9738259	8.167330092	2.904610284	2.811850573	0.004925738	0.140816877
564	evg187310	65.6780306	9.586503331	3.419638913	2.803367132	0.005057207	0.141637086
565	evg1190464	65.6780306	9.586503331	3.419638913	2.803367132	0.005057207	0.141637086
566	evg1607851	66.21637511	9.598280399	3.419124846	2.807233088	0.004996907	0.141637086
567	evg11460653	66.21637511	9.598280399	3.419124846	2.807233088	0.004996907	0.141637086
568	evg182342	65.6780306	9.586503331	3.419638913	2.803367132	0.005057207	0.141637086
569	evg1607552	65.6780306	9.586503331	3.419638913	2.803367132	0.005057207	0.141637086
570	evg11098675	65.6780306	9.586503331	3.419638913	2.803367132	0.005057207	0.141637086
571	evg11110708	795.2105237	-6.60691025	2.35676484	-2.803381202	0.005056986	0.141637086
572	evg1283013	323.5828913	-6.897342549	2.459134146	-2.804784993	0.005035015	0.141637086
573	evg11556691	65.6780306	9.586503331	3.419638913	2.803367132	0.005057207	0.141637086
574	evg1225972	65.13968609	9.574629331	3.42016705	2.79946248	0.005118776	0.142121324
575	evg1598959	65.13968609	9.574629331	3.42016705	2.79946248	0.005118776	0.142121324
576	evg11182959	65.13968609	9.574629331	3.42016705	2.79946248	0.005118776	0.142121324
577	evg11091523	65.13968609	9.574629331	3.42016705	2.79946248	0.005118776	0.142121324
578	evg11525269	72.44431595	-9.514757534	3.398694871	-2.799532731	0.005117663	0.142121324
579	evg1595625	365.4516468	-6.809097716	2.433784322	-2.797740808	0.005146139	0.142634265
580	evg1749358	271.9620163	-6.969121924	2.492174229	-2.796402372	0.005167502	0.142979436
581	evg1548957	64.06299706	9.550584057	3.421267118	2.791534168	0.005245882	0.144401222
582	evg1234049	64.06299706	9.550584057	3.421267118	2.791534168	0.005245882	0.144401222
583	evg1301887	64.06299706	9.550584057	3.421267118	2.791534168	0.005245882	0.144401222
584	evg11046282	1776.048427	6.458459306	2.316415914	2.788125944	0.005301393	0.144871435
585	evg1785116	63.52465255	9.538409444	3.421839871	2.787509002	0.005311498	0.144871435
586	evg1221431	63.52465255	9.538409444	3.421839871	2.787509002	0.005311498	0.144871435
587	evg1293599	178.9367724	-7.367920618	2.643517254	-2.7871657	0.005317128	0.144871435
588	evg11067210	144.4982031	-8.062828127	2.89061837	-2.789309101	0.005282063	0.144871435
589	evg1432668	70.58676939	-9.477283283	3.399999882	-2.787436357	0.005312689	0.144871435
590	evg11118076	62.98630804	9.526131214	3.422428344	2.783442122	0.005378546	0.146296445
591	evg156586	5409.92033	6.392879191	2.298809383	2.780952278	0.00541997	0.147173748
592	evg11111653	230.1156201	6.941086695	2.49796036	2.778701698	0.005457662	0.147946888
593	evg1516189	61.90961901	9.501256747	3.423654263	2.775179974	0.005517117	0.149055034
594	evg1731251	61.90961901	9.501256747	3.423654263	2.775179974	0.005517117	0.149055034
595	evg1227039	61.3712745	9.488656811	3.424292655	2.770983022	0.005588734	0.149480007
596	evg1358071	61.3712745	9.488656811	3.424292655	2.770983022	0.005588734	0.149480007
597	evg1251684	61.3712745	9.488656811	3.424292655	2.770983022	0.005588734	0.149480007
598	evg1616152	61.3712745	9.488656811	3.424292655	2.770983022	0.005588734	0.149480007
599	evg1279627	61.3712745	9.488656811	3.424292655	2.770983022	0.005588734	0.149480007
600	evg173046	61.3712745	9.488656811	3.424292655	2.770983022	0.005588734	0.149480007
601	evg11512162	151.665237	7.342438183	2.653246511	2.767341124	0.005651558	0.150908835
602	evg11567307	67.3360629	-9.409265666	3.40260539	-2.765312044	0.005686837	0.151598597
603	evg1253882	642.2794032	-6.504145677	2.355377577	-2.761402562	0.005755369	0.151671452
604	evg177285	66.87167626	-9.399281694	3.403014188	-2.762045991	0.005744039	0.151671452
605	evg1574876	60.29458547	9.463121921	3.425622805	2.762452978	0.005736882	0.151671452
606	evg1997751	136.6036302	-7.981461633	2.888849977	-2.762850856	0.005729894	0.151671452
607	evg11565956	120.5152131	8.014035089	2.902182489	2.761382208	0.005755727	0.151671452
608	evg11614227	60.29458547	9.463121921	3.425622805	2.762452978	0.005736882	0.151671452
609	evg11098257	60.29458547	9.463121921	3.425622805	2.762452978	0.005736882	0.151671452
610	evg11112103	135.674857	-7.971580248	2.888649391	-2.759621944	0.005786829	0.152241024
611	evg1275003	59.75624096	9.450182966	3.426315617	2.758118055	0.00581352	0.152692907
612	evg11086037	1152.599043	-6.403207938	2.322128799	-2.757473203	0.005824999	0.152744412
613	evg11287952	59.21789644	9.437126915	3.427027657	2.753735265	0.005891941	0.153996519
614	evg11103812	59.21789644	9.437126915	3.427027657	2.753735265	0.005891941	0.153996519
615	evg1403243	147.3584809	7.300618346	2.652030966	2.752840536	0.005908067	0.154166915
616	evg1801326	58.67955193	9.423951627	3.427759503	2.749303625	0.005972204	0.15508402
617	evg1841835	58.67955193	9.423951627	3.427759503	2.749303625	0.005972204	0.15508402
618	evg11559596	247.813911	-6.833853125	2.484742833	-2.750326124	0.005953598	0.15508402
619	evg1151178	64.54974306	-9.348298351	3.405209811	-2.74529291	0.006045691	0.156458191
620	evg1247621	58.14120742	9.410654906	3.428511755	2.74482212	0.00605437	0.156458191
621	evg1785115	58.14120742	9.410654906	3.428511755	2.74482212	0.00605437	0.156458191
622	evg11381619	57.6028629	9.397234492	3.429285036	2.740289708	0.006138505	0.158377376
623	evg11194547	447.8699559	-6.514653758	2.378766108	-2.738669319	0.006168839	0.15890453
624	evg1564513	57.06451839	9.383688061	3.430079993	2.735705313	0.006224674	0.159574395
625	evg11083700	57.06451839	9.383688061	3.430079993	2.735705313	0.006224674	0.159574395
626	evg1527145	57.06451839	9.383688061	3.430079993	2.735705313	0.006224674	0.159574395
627	evg1721580	55.98782937	9.356207528	3.431737651	2.726376104	0.006403399	0.161575068
628	evg1710718	55.98782937	9.356207528	3.431737651	2.726376104	0.006403399	0.161575068
629	evg11152418	62.22780986	-9.295447061	3.407681383	-2.727792307	0.006375974	0.161575068
630	evg1122982	55.98782937	9.356207528	3.431737651	2.726376104	0.006403399	0.161575068
631	evg1187542	55.98782937	9.356207528	3.431737651	2.726376104	0.006403399	0.161575068
632	evg11530437	55.98782937	9.356207528	3.431737651	2.726376104	0.006403399	0.161575068
633	evg11093115	55.98782937	9.356207528	3.431737651	2.726376104	0.006403399	0.161575068
634	evg1865911	55.98782937	9.356207528	3.431737651	2.726376104	0.006403399	0.161575068
635	evg1193727	55.98782937	9.356207528	3.431737651	2.726376104	0.006403399	0.161575068
636	evg11094426	451.9341989	6.450712775	2.364520643	2.728127071	0.006369507	0.161575068
637	evg11203909	516.2827078	-6.429278146	2.359025434	-2.725395858	0.006422443	0.161801211
638	evg11200539	862.880257	6.318064922	2.319407204	2.72399987	0.006449653	0.162232029
639	evg1775977	55.44948485	9.342268438	3.432601777	2.72162897	0.006496103	0.162635669
640	evg181759	752.6348685	-6.344029077	2.330294245	-2.722415459	0.006480661	0.162635669
641	evg1739273	55.44948485	9.342268438	3.432601777	2.72162897	0.006496103	0.162635669
642	evg1243339	61.29903657	-9.273752229	3.408755096	-2.720568644	0.006516974	0.162650697
643	evg1603214	61.29903657	-9.273752229	3.408755096	-2.720568644	0.006516974	0.162650697
644	evg1838393	54.91114034	9.328193354	3.433490432	2.716825207	0.006591141	0.162980933
645	evg1613569	54.91114034	9.328193354	3.433490432	2.716825207	0.006591141	0.162980933
646	evg1240311	54.91114034	9.328193354	3.433490432	2.716825207	0.006591141	0.162980933
647	evg11112106	60.83464993	-9.262781231	3.409311415	-2.71690676	0.006589517	0.162980933
648	evg11470280	54.91114034	9.328193354	3.433490432	2.716825207	0.006591141	0.162980933
649	evg1154012	60.83464993	-9.262781231	3.409311415	-2.71690676	0.006589517	0.162980933
650	evg1539874	54.37279583	9.313979596	3.434404402	2.711963562	0.006688594	0.164246047
651	evg1243374	54.37279583	9.313979596	3.434404402	2.711963562	0.006688594	0.164246047
652	evg1587326	168.279959	6.904325695	2.546104101	2.711721682	0.006693477	0.164246047
653	evg11518566	54.37279583	9.313979596	3.434404402	2.711963562	0.006688594	0.164246047
654	evg1838178	54.37279583	9.313979596	3.434404402	2.711963562	0.006688594	0.164246047
655	evg1846406	134.9765571	7.173158453	2.648662876	2.708218746	0.006764542	0.165064663
656	evg1168414	134.9765571	7.173158453	2.648662876	2.708218746	0.006764542	0.165064663
657	evg11411774	59.90587665	-9.240585725	3.410464644	-2.709479995	0.006738877	0.165064663
658	evg1119686	53.83445131	9.299624405	3.435344505	2.707042741	0.006788552	0.165064663
659	evg1599625	53.83445131	9.299624405	3.435344505	2.707042741	0.006788552	0.165064663
660	evg187647	53.83445131	9.299624405	3.435344505	2.707042741	0.006788552	0.165064663
661	evg1520594	107.5949448	7.849761269	2.900535448	2.706314544	0.006803457	0.165075024
662	evg11412606	121.2788711	-7.809074773	2.885818527	-2.70601727	0.00680955	0.165075024
663	evg11176661	960.5631269	6.240474256	2.307972999	2.703876631	0.006853573	0.165891612
664	evg1827640	53.2961068	9.285124936	3.436311593	2.702061407	0.006891103	0.166548837
665	evg1150386	52.75776229	9.270478261	3.437306552	2.69701818	0.006996345	0.167578127
666	evg11013172	653.2956863	6.26966777	2.32463358	2.697056356	0.006995543	0.167578127
667	evg11096110	52.75776229	9.270478261	3.437306552	2.69701818	0.006996345	0.167578127
668	evg181196	163.9732029	6.866606317	2.544703451	2.698391561	0.006967543	0.167578127
669	evg11021012	4292.176084	-6.146183973	2.276950795	-2.699304695	0.006948453	0.167578127
670	evg1471337	52.75776229	9.270478261	3.437306552	2.69701818	0.006996345	0.167578127
671	evg11268569	52.21941777	9.25568136	3.438330307	2.691911636	0.007104377	0.167910214
672	evg1188491	58.04833009	-9.195143238	3.412943456	-2.694197357	0.007055837	0.167910214
673	evg184612	52.21941777	9.25568136	3.438330307	2.691911636	0.007104377	0.167910214
674	evg1811477	52.21941777	9.25568136	3.438330307	2.691911636	0.007104377	0.167910214
675	evg1398369	58.04833009	-9.195143238	3.412943456	-2.694197357	0.007055837	0.167910214
676	evg1376863	52.21941777	9.25568136	3.438330307	2.691911636	0.007104377	0.167910214
677	evg11024142	9529.275786	-6.113514862	2.270069054	-2.693096429	0.007079179	0.167910214
678	evg11055812	356.7951359	6.398602229	2.375367305	2.693731709	0.007065701	0.167910214
679	evg11367652	52.21941777	9.25568136	3.438330307	2.691911636	0.007104377	0.167910214
680	evg1227237	225.7349062	6.588210246	2.448272563	2.69096274	0.007124615	0.168140918
681	evg11177071	51.68107326	9.24073112	3.43938382	2.686740301	0.007215303	0.168791805
682	evg11573712	10130.20414	-6.096628686	2.268262356	-2.687796969	0.007192511	0.168791805
683	evg1521998	51.68107326	9.24073112	3.43938382	2.686740301	0.007215303	0.168791805
684	evg11322208	51.68107326	9.24073112	3.43938382	2.686740301	0.007215303	0.168791805
685	evg11399007	51.68107326	9.24073112	3.43938382	2.686740301	0.007215303	0.168791805
686	evg1253029	51.68107326	9.24073112	3.43938382	2.686740301	0.007215303	0.168791805
687	evg11465488	181.3326635	-6.797955989	2.531668776	-2.685168002	0.007249336	0.169341104
688	evg1356967	254.731552	6.498575052	2.420777811	2.684498768	0.007263865	0.169433877
689	evg1633678	51.14272875	9.225624328	3.440468097	2.681502652	0.007329233	0.170350743
690	evg158117	9407.363973	-6.077344378	2.266618188	-2.681238688	0.007335018	0.170350743
691	evg1785127	51.14272875	9.225624328	3.440468097	2.681502652	0.007329233	0.170350743
692	evg1612486	50.60438423	9.210357672	3.441584185	2.676197116	0.007446284	0.170467845
693	evg11381626	50.60438423	9.210357672	3.441584185	2.676197116	0.007446284	0.170467845
694	evg1159504	50.60438423	9.210357672	3.441584185	2.676197116	0.007446284	0.170467845
695	evg11510149	50.60438423	9.210357672	3.441584185	2.676197116	0.007446284	0.170467845
696	evg1631944	56.19078353	-9.148222677	3.415672897	-2.678307599	0.007399523	0.170467845
697	evg11201861	56.19078353	-9.148222677	3.415672897	-2.678307599	0.007399523	0.170467845
698	evg11271415	50.60438423	9.210357672	3.441584185	2.676197116	0.007446284	0.170467845
699	evg1584099	50.60438423	9.210357672	3.441584185	2.676197116	0.007446284	0.170467845
700	evg1581565	50.60438423	9.210357672	3.441584185	2.676197116	0.007446284	0.170467845
701	evg1192535	101.6731551	7.767726214	2.900001438	2.678524952	0.007394722	0.170467845
702	evg1180536	50.06603972	9.194927732	3.442733177	2.670822064	0.007566575	0.170931937
703	evg11338089	49.52769521	9.179330976	3.443916215	2.665375812	0.007690233	0.170931937
704	evg11617851	49.52769521	9.179330976	3.443916215	2.665375812	0.007690233	0.170931937
705	evg11591603	49.52769521	9.179330976	3.443916215	2.665375812	0.007690233	0.170931937
706	evg1190420	49.52769521	9.179330976	3.443916215	2.665375812	0.007690233	0.170931937
707	evg1606756	49.52769521	9.179330976	3.443916215	2.665375812	0.007690233	0.170931937
708	evg1513534	54.7976236	-9.112002856	3.417901185	-2.665964393	0.007676782	0.170931937
709	evg11096327	49.52769521	9.179330976	3.443916215	2.665375812	0.007690233	0.170931937
710	evg11059905	50.06603972	9.194927732	3.442733177	2.670822064	0.007566575	0.170931937
711	evg1215194	55.26201025	-9.124177447	3.417140221	-2.670120878	0.007582394	0.170931937
712	evg11102316	49.52769521	9.179330976	3.443916215	2.665375812	0.007690233	0.170931937
713	evg1904219	50.06603972	9.194927732	3.442733177	2.670822064	0.007566575	0.170931937
714	evg11091212	177.6175704	-6.767820619	2.530421548	-2.674582275	0.007482241	0.170931937
715	evg1526639	49.52769521	9.179330976	3.443916215	2.665375812	0.007690233	0.170931937
716	evg1742920	50.06603972	9.194927732	3.442733177	2.670822064	0.007566575	0.170931937
717	evg11434327	50.06603972	9.194927732	3.442733177	2.670822064	0.007566575	0.170931937
718	evg1588505	49.52769521	9.179330976	3.443916215	2.665375812	0.007690233	0.170931937
719	evg11295858	50.06603972	9.194927732	3.442733177	2.670822064	0.007566575	0.170931937
720	evg11552659	49.52769521	9.179330976	3.443916215	2.665375812	0.007690233	0.170931937
721	evg1430626	124.7480113	7.058647469	2.645987252	2.667680074	0.007637695	0.170931937
722	evg165203	247.8878689	-6.509199436	2.436232343	-2.671830318	0.007543878	0.170931937
723	evg173829	729.9831201	6.138534513	2.306088974	2.661881038	0.007770534	0.17108763
724	evg1103429	48.98935069	9.163563772	3.444973535	2.659980891	0.007814509	0.17108763
725	evg1325568	3702.742161	-6.039444189	2.267553977	-2.663418048	0.007735125	0.17108763
726	evg11557220	48.98935069	9.163563772	3.444973535	2.659980891	0.007814509	0.17108763
727	evg1277289	48.98935069	9.163563772	3.444973535	2.659980891	0.007814509	0.17108763
728	evg1793358	48.98935069	9.163563772	3.444973535	2.659980891	0.007814509	0.17108763
729	evg1818523	48.98935069	9.163563772	3.444973535	2.659980891	0.007814509	0.17108763
730	evg11113317	48.98935069	9.163563772	3.444973535	2.659980891	0.007814509	0.17108763
731	evg1548876	48.98935069	9.163563772	3.444973535	2.659980891	0.007814509	0.17108763
732	evg1190829	48.98935069	9.163563772	3.444973535	2.659980891	0.007814509	0.17108763
733	evg11165209	6116.61876	-6.023579824	2.263013582	-2.661751512	0.007773524	0.17108763
734	evg11103289	7724.223833	6.010879758	2.260561311	2.659020894	0.00783681	0.171342141
735	evg11082650	206.4835	-6.568092061	2.470946081	-2.658128443	0.007857594	0.171562814
736	evg1371820	53.86885032	-9.08734106	3.419324761	-2.65764199	0.007868944	0.171577181
737	evg1248371	48.45100618	9.147622327	3.446236357	2.654380425	0.007945419	0.171843788
738	evg11415147	48.45100618	9.147622327	3.446236357	2.654380425	0.007945419	0.171843788
739	evg1192789	48.45100618	9.147622327	3.446236357	2.654380425	0.007945419	0.171843788
740	evg1851149	48.45100618	9.147622327	3.446236357	2.654380425	0.007945419	0.171843788
741	evg1230248	48.45100618	9.147622327	3.446236357	2.654380425	0.007945419	0.171843788
742	evg1212965	48.45100618	9.147622327	3.446236357	2.654380425	0.007945419	0.171843788
743	evg11609617	120.9795997	7.01405766	2.64512459	2.651692735	0.008008939	0.172893069
744	evg11505225	47.91266167	9.13150276	3.447536985	2.648703349	0.008080122	0.172893069
745	evg1872393	47.91266167	9.13150276	3.447536985	2.648703349	0.008080122	0.172893069
746	evg1152125	47.91266167	9.13150276	3.447536985	2.648703349	0.008080122	0.172893069
747	evg1179731	47.91266167	9.13150276	3.447536985	2.648703349	0.008080122	0.172893069
748	evg1823136	47.91266167	9.13150276	3.447536985	2.648703349	0.008080122	0.172893069
749	evg11046912	52.94007704	-9.062250324	3.420996048	-2.649009294	0.008072811	0.172893069
750	evg1521843	237.6713628	-6.447799612	2.432697335	-2.650473414	0.008037905	0.172893069
751	evg11112494	52.4756904	-9.049539395	3.421863065	-2.644623477	0.008178186	0.174758366
752	evg11605143	134.3556549	-6.951631875	2.630203804	-2.643001224	0.008217474	0.174926867
753	evg11465941	47.37431716	9.115201046	3.44887678	2.642947727	0.008218772	0.174926867
754	evg1512207	47.37431716	9.115201046	3.44887678	2.642947727	0.008218772	0.174926867
755	evg1254376	993.5706974	6.041321101	2.286287621	2.642415174	0.008231708	0.174970137
756	evg169971	267.001679	-6.35152002	2.404971834	-2.640995595	0.008266279	0.175472556
757	evg1611062	94.13633192	7.656081801	2.899924612	2.640096838	0.008288234	0.17547438
758	evg1234087	52.01130376	-9.036715478	3.422751798	-2.640190119	0.008285953	0.17547438
759	evg1511613	46.83597264	9.098713021	3.450257165	2.63711155	0.008361533	0.175542848
760	evg11264030	117.7495326	6.974709292	2.644425078	2.637514426	0.008351607	0.175542848
761	evg1850149	46.83597264	9.098713021	3.450257165	2.63711155	0.008361533	0.175542848
762	evg11594047	46.83597264	9.098713021	3.450257165	2.63711155	0.008361533	0.175542848
763	evg11514772	46.83597264	9.098713021	3.450257165	2.63711155	0.008361533	0.175542848
764	evg1538750	117.7495326	6.974709292	2.644425078	2.637514426	0.008351607	0.175542848
765	evg1392874	1301.161489	-6.007212877	2.278179657	-2.636847739	0.008368038	0.175542848
766	evg11005132	362.8872006	-6.207399055	2.356923142	-2.633687516	0.008446318	0.176953675
767	evg1299153	51.08253048	-9.010720515	3.424596951	-2.631176937	0.008508972	0.177340244
768	evg11530239	51.08253048	-9.010720515	3.424596951	-2.631176937	0.008508972	0.177340244
769	evg1548855	46.29762813	9.082034377	3.451679628	2.63119274	0.008508577	0.177340244
770	evg11545960	46.29762813	9.082034377	3.451679628	2.63119274	0.008508577	0.177340244
771	evg11559595	227.4548567	-6.383670013	2.429212435	-2.627876394	0.008591973	0.17883785
772	evg1410602	50.61814384	-8.997545249	3.425554697	-2.626595119	0.008624388	0.179094123
773	evg1510606	45.75928362	9.065160655	3.45314573	2.625189136	0.008660085	0.179094123
774	evg11381611	45.75928362	9.065160655	3.45314573	2.625189136	0.008660085	0.179094123
775	evg1282803	45.75928362	9.065160655	3.45314573	2.625189136	0.008660085	0.179094123
776	evg1222860	91.44460936	7.61401809	2.900043508	2.62548409	0.008652585	0.179094123
777	evg1514518	50.1537572	-8.98424855	3.426536816	-2.621961774	0.008742524	0.180566305
778	evg1308823	784.0600845	5.998573631	2.288679167	2.620976203	0.008767838	0.180856385
779	evg11390968	45.2209391	9.048087238	3.454657106	2.619098498	0.008816249	0.181388666
780	evg1607557	45.2209391	9.048087238	3.454657106	2.619098498	0.008816249	0.181388666
781	evg1796674	100.3814723	-7.534903116	2.883182003	-2.613398359	0.008964674	0.184206268
782	evg11463834	49.22498392	-8.957281748	3.428577111	-2.61253618	0.008987318	0.184435394
783	evg1759670	303.4990291	6.162193885	2.359554402	2.611592205	0.009012168	0.184709163
784	evg1686143	125.9966954	-6.858188356	2.627995379	-2.609665303	0.009063085	0.185279469
785	evg177825	282.8647827	-6.210603328	2.379841502	-2.60967099	0.009062934	0.185279469
786	evg11455016	98.98831235	-7.514630957	2.88311973	-2.606423479	0.009149326	0.186804569
787	evg1222567	110.751054	6.885584071	2.643063593	2.60515263	0.009183334	0.187260668
788	evg11531103	48.29621063	-8.929801258	3.430723997	-2.602891188	0.009244129	0.188261141
789	evg11273756	109.6743649	6.871370317	2.642876024	2.599959383	0.00932348	0.189636501
790	evg11125083	86.59950874	7.535067392	2.90049668	2.597854169	0.009380832	0.190561517
791	evg170052	719.5327008	5.930175226	2.284132376	2.596248488	0.009424788	0.191212383
792	evg1805109	9052.957848	5.815992013	2.240929721	2.595347796	0.009449525	0.191472183
793	evg11068360	531.6298263	5.968070149	2.300529943	2.594215375	0.009480708	0.191861785
794	evg1518747	159.5924889	6.407927072	2.473947798	2.590162605	0.009593061	0.19389098
795	evg1644039	46.90305071	-8.887573407	3.433983848	-2.588123241	0.009650045	0.194797382
796	evg1749345	95.27321922	-7.459136482	2.883042771	-2.587244476	0.009674692	0.195049574
797	evg1282414	106.9826424	6.835210921	2.64243671	2.586707525	0.00968978	0.195108647
798	evg11392198	119.959669	-6.786726779	2.626516242	-2.583927208	0.009768241	0.196442016
799	evg11501996	45.97427743	-8.858718787	3.436463853	-2.577858859	0.00994146	0.199425678
800	evg11109087	45.97427743	-8.858718787	3.436463853	-2.577858859	0.00994146	0.199425678
801	evg11199272	1537.102581	-5.809993424	2.254584023	-2.576969128	0.009967085	0.199690117
802	evg11080875	293.6196333	-6.069827022	2.357888991	-2.574263269	0.01004538	0.200915963
803	evg11091628	992.6625635	5.827100477	2.263839355	2.573990272	0.01005331	0.200915963
804	evg1457215	45.50989079	-8.844072132	3.43775281	-2.572631781	0.010092852	0.201205088
805	evg1220515	45.50989079	-8.844072132	3.43775281	-2.572631781	0.010092852	0.201205088
806	evg1521781	964.9662003	-5.828310041	2.266504412	-2.571497329	0.01012598	0.201615039
807	evg176219	152.5940102	6.3424537	2.47151239	2.566223712	0.01028125	0.204452902
808	evg1360768	491.037274	-5.902217155	2.300793432	-2.565296421	0.01030877	0.204746452
809	evg1176451	143.7173456	-6.459157886	2.518975919	-2.564199934	0.010341396	0.205140563
810	evg11142996	3539.216145	-5.736888356	2.237717709	-2.563722999	0.010355615	0.205169032
811	evg11126014	170.7257286	-6.290561206	2.458293294	-2.558914033	0.01049997	0.207772532
812	evg183773	1229.258957	5.758796113	2.252087778	2.55709221	0.010555123	0.208606675
813	evg11084001	3200.607766	5.712234426	2.23548068	2.555260028	0.01061085	0.209192773
814	evg1441036	1840.379737	-5.735012814	2.244150613	-2.555538288	0.01060237	0.209192773
815	evg166584	282.0099673	-6.010741017	2.354096988	-2.553310695	0.010670427	0.210109209
816	evg1542800	79.06268556	7.402964904	2.901964777	2.55101818	0.010740872	0.211237155
817	evg1860162	112.5294828	-6.693618379	2.624879035	-2.550067371	0.01077021	0.211296255
818	evg1280760	167.9394088	-6.266515996	2.4572851	-2.550178648	0.010766773	0.211296255
819	evg1505292	2668.96418	-5.66223127	2.232511956	-2.536260222	0.011204344	0.219544952
820	evg11564021	332.8861037	5.876146337	2.317537684	2.535512746	0.011228284	0.219745738
821	evg1317696	119.2906083	6.402992032	2.530980045	2.529846905	0.011411231	0.223054115
822	evg1259387	1072.292833	-5.68410822	2.24863522	-2.527803607	0.011477854	0.22408345
823	evg1523282	164.9019762	6.12965074	2.426478556	2.526150797	0.011531997	0.224422308
824	evg1453152	84.59232648	-7.286558952	2.883729258	-2.526783307	0.01151125	0.224422308
825	evg11463668	75.29427397	7.332081965	2.903141976	2.525567825	0.011551148	0.224422308
826	evg1245490	75.29427397	7.332081965	2.903141976	2.525567825	0.011551148	0.224422308
827	evg11575510	84.12793984	-7.278566248	2.88379682	-2.523952519	0.01160436	0.224851277
828	evg11163701	159.5804493	-6.191878004	2.454254176	-2.522916357	0.011638608	0.224851277
829	evg1124030	84.12793984	-7.278566248	2.88379682	-2.523952519	0.01160436	0.224851277
830	evg11028865	2336.556223	5.623939739	2.229267167	2.522775117	0.011643283	0.224851277
831	evg1252629	95.13906308	6.664371449	2.641134627	2.523298653	0.011625962	0.224851277
832	evg11081727	347.3474477	5.821081406	2.308036001	2.522092984	0.011665887	0.225017007
833	evg162258	3900.189041	5.605714273	2.223487767	2.521135648	0.011697675	0.225359286
834	evg11451024	106.4924565	-6.61327712	2.623745616	-2.520548135	0.011717221	0.225465185
835	evg163930	297.9676682	5.84121233	2.321767976	2.515846713	0.011874682	0.228221426
836	evg11431282	93.52402954	6.639425268	2.641057093	2.513927202	0.011939508	0.229192845
837	evg1449256	234.1041854	-5.933581589	2.363125529	-2.510904104	0.01204224	0.23088874
838	evg11063895	427.8032931	5.733051417	2.285142974	2.508837076	0.012112934	0.23196702
839	evg11205521	180.551806	-6.046011118	2.412211513	-2.506418316	0.012196123	0.23328175
840	evg1439152	103.24175	-6.568088825	2.623068616	-2.503971412	0.012280796	0.234342698
841	evg1870988	717.0783314	-5.650451542	2.256427758	-2.504157964	0.012274322	0.234342698
842	evg1721812	80.41284672	-7.212978621	2.884339384	-2.500738526	0.012393464	0.236211776
843	evg11122935	608.5804126	-5.654863119	2.262998177	-2.498836798	0.012460168	0.237201393
844	evg11161504	3415.721978	-5.534430388	2.217557411	-2.495732629	0.012569731	0.239003597
845	evg1738670	999.6816816	5.582687025	2.238054158	2.49443786	0.012615681	0.239593437
846	evg11189267	110.6770961	6.293541654	2.528724831	2.488820284	0.012816774	0.243124801
847	evg1648497	153.5967414	6.025673032	2.422292705	2.487590793	0.012861162	0.243678782
848	evg1558280	78.09091351	-7.170418608	2.884923163	-2.485479925	0.012937688	0.24483965
849	evg1430788	542.4895939	-5.625946415	2.264648655	-2.484246907	0.012982576	0.245399736
850	evg11253725	1178.300263	-5.541629085	2.231587289	-2.483267902	0.013018314	0.245785767
851	evg1630884	88.14058441	6.553011124	2.640897163	2.481357932	0.013088287	0.246816491
852	evg11170937	221.1013594	-5.849750919	2.358318088	-2.480475789	0.013120717	0.247137644
853	evg11200713	245.3234226	-5.806332355	2.341362269	-2.479894903	0.013142111	0.247250412
854	evg141983	1237.49924	-5.520759965	2.228426957	-2.477424691	0.013233433	0.248676975
855	evg11066319	1162.598835	5.503379623	2.226595292	2.471656903	0.013448852	0.252429446
856	evg11169059	1309.310614	-5.488228109	2.22396516	-2.467767125	0.013595874	0.254890866
857	evg11436262	147.6749517	5.968062702	2.419955256	2.46618721	0.013655994	0.255719243
858	evg11548168	167.5197409	5.885602472	2.389122221	2.46349995	0.013758791	0.256667586
859	evg11063645	85.44886184	6.50778218	2.641050713	2.464088307	0.013736226	0.256667586
860	evg1721288	74.84020703	-7.108643052	2.885947526	-2.463192067	0.013770613	0.256667586
861	evg11594933	167.5197409	5.885602472	2.389122221	2.46349995	0.013758791	0.256667586
862	evg1427542	189.9134966	-5.85283016	2.37742036	-2.461840681	0.013822605	0.257337783
863	evg11391699	66.68076176	7.155656712	2.907263089	2.461303464	0.013843322	0.257424834
864	evg1873206	118.640467	-6.179052929	2.511152212	-2.46064452	0.01386877	0.257475076
865	evg1322849	471.2905221	-5.573920464	2.265450289	-2.460402901	0.013878112	0.257475076
866	evg165805	236.0356898	-5.749638253	2.337946748	-2.459268269	0.013922054	0.257992063
867	evg1985548	165.2270468	-5.916023045	2.406218521	-2.458639145	0.013946472	0.258146463
868	evg1275712	445.2109124	-5.574262026	2.268443451	-2.457307024	0.0139983	0.25880727
869	evg11590184	73.91143375	-7.090495892	2.886289364	-2.456612972	0.01402537	0.259009357
870	evg1969488	306.4332647	5.636864896	2.295118124	2.45602387	0.014048383	0.259136142
871	evg1696567	94.41840381	-6.437782127	2.622143221	-2.455160372	0.014082175	0.259461243
872	evg1691378	444.8084439	5.551253633	2.26256643	2.453520727	0.014146539	0.260348225
873	evg11384135	143.9065402	5.930166348	2.418590433	2.451910115	0.014210015	0.261216868
874	evg11583202	103.1402729	6.19044886	2.52724496	2.449485095	0.014306063	0.262681579
875	evg1223396	93.02524389	-6.416087272	2.622065067	-2.446959594	0.014406699	0.26422709
876	evg1383499	220.593974	5.694307671	2.330605031	2.443274427	0.014554665	0.266636149
877	evg11063405	746.1747344	5.447341012	2.231196375	2.441444004	0.014628657	0.267686071
878	evg11342576	81.68045025	6.441980567	2.641465415	2.438790427	0.014736512	0.269352553
879	evg1298370	179.6969906	-5.771634947	2.37329008	-2.431912979	0.015019315	0.274209297
880	evg11484588	62.91235016	7.071123809	2.909837794	2.430074908	0.015095703	0.275290721
881	evg1262847	70.19634062	-7.015534603	2.887733896	-2.429425582	0.015122769	0.275471281
882	evg1314126	12433.70119	-5.309635598	2.189797874	-2.42471493	0.015320412	0.278755063
883	evg1523386	154.0817674	-5.813541158	2.40197046	-2.420321672	0.015506783	0.281826562
884	evg170021	320.2823063	5.491169673	2.274671781	2.414049235	0.01577633	0.286401074
885	evg1276527	67.87440742	-6.966625484	2.889011489	-2.411421869	0.015890456	0.288146937
886	evg1295752	255.6878445	-5.538957868	2.303120414	-2.404979711	0.016173364	0.292945983
887	evg1226288	231.9301679	-5.550510055	2.313867191	-2.39880235	0.016448791	0.297598863
888	evg1781232	583.3349789	-5.346048849	2.230292922	-2.397016461	0.016529181	0.298716552
889	evg1759312	416.9572851	-5.393253501	2.251029856	-2.395904917	0.016579391	0.298950628
890	evg1227852	126.6089978	-5.852829267	2.44251438	-2.396231242	0.016564636	0.298950628
891	evg1724429	184.060505	5.601198175	2.338578688	2.395129231	0.016614508	0.299247619
892	evg11158997	8693.414231	-5.21974542	2.181245687	-2.393011228	0.01671073	0.29963552
893	evg1761525	485.3528376	5.350691549	2.235929818	2.393049865	0.01670897	0.29963552
894	evg1298358	105.1732544	-6.00267468	2.507710912	-2.393686869	0.016679982	0.29963552
895	evg11099604	126.1446111	-5.847436062	2.44236147	-2.394173071	0.016657886	0.29963552
896	evg12472	2118.810487	5.23518602	2.190148999	2.390333271	0.01683309	0.300821193
897	evg11374193	92.91172715	6.037598388	2.525760579	2.390408037	0.016829663	0.300821193
898	evg1619477	92.91172715	6.037598388	2.525760579	2.390408037	0.016829663	0.300821193
899	evg188221	674.5749141	5.29829335	2.218002242	2.388768257	0.016904962	0.301769554
900	evg1966161	653.7531931	-5.302970792	2.221415274	-2.387203713	0.016977081	0.302226534
901	evg1662117	369.9063187	-5.390372025	2.257577221	-2.38768002	0.016955097	0.302226534
902	evg1244776	163.6773714	5.624993492	2.356523871	2.386987699	0.01698706	0.302226534
903	evg1819713	83.27312443	-6.25433778	2.622100615	-2.385239432	0.017068009	0.303330459
904	evg1327795	875.5666121	5.258495723	2.206598111	2.38307814	0.01716855	0.30477974
905	evg182224	64.15931429	-6.884749267	2.891476755	-2.381049494	0.017263392	0.305449745
906	evg154924	425.8545892	-5.344562281	2.244320397	-2.381372236	0.017248273	0.305449745
907	evg11071387	102.8513212	-5.969959423	2.507272836	-2.381056954	0.017263043	0.305449745
908	evg11049748	161.5239933	5.605497442	2.355659969	2.379586831	0.017332059	0.306326965
909	evg11145222	488.5089468	5.302282406	2.230274038	2.377412962	0.017434557	0.307799528
910	evg11269677	73.06693804	6.279252141	2.643433567	2.375415149	0.017529222	0.309130722
911	evg1441769	915.7738954	-5.234955505	2.204354846	-2.374824323	0.017557304	0.309286081
912	evg11532146	72.52859353	6.268445456	2.643632778	2.371148333	0.017732913	0.312037044
913	evg11372219	100.9937747	-5.943242343	2.50694833	-2.370707953	0.017754053	0.312066866
914	evg1520156	106.8347266	5.820504531	2.456997703	2.368949928	0.017838668	0.313211105
915	evg1529259	139.6857816	-5.669385626	2.396347445	-2.365844584	0.017988994	0.315505332
916	evg1282638	207.5997479	5.449675762	2.305911148	2.363350282	0.018110543	0.317290382
917	evg1534018	99.60061473	-5.922874741	2.506721454	-2.362797323	0.018137586	0.317417642
918	evg1244660	119.1788115	-5.764020889	2.439998361	-2.36230523	0.018161682	0.317493108
919	evg11062578	583.9472812	-5.237957478	2.218275153	-2.361274917	0.018212224	0.318030215
920	evg1242778	54.83718247	6.871355643	2.918405438	2.354489734	0.018548156	0.323544357
921	evg11443572	581.1248424	5.20634283	2.212932054	2.352689871	0.018638172	0.324684179
922	evg11582290	86.98993751	5.941091027	2.525571523	2.352374887	0.018653964	0.324684179
923	evg1590725	1018.955447	5.15257584	2.191989072	2.350639383	0.018741187	0.325496288
924	evg11163471	307.5305931	-5.314782101	2.260836474	-2.350803414	0.018732928	0.325496288
925	evg1425454	793.3443774	-5.163522953	2.200301459	-2.346734322	0.018938754	0.328572019
926	evg11046925	3139.274331	5.080889708	2.170976854	2.34037028	0.019264629	0.333864766
927	evg11321474	101.4512815	5.744556163	2.455870869	2.339111651	0.019329656	0.334630332
928	evg1964387	806.4951191	-5.115528571	2.194646219	-2.330912621	0.019757968	0.341676578
929	evg1691319	131.989003	5.535107504	2.375437294	2.330142546	0.019798618	0.342011009
930	evg1537410	67.1451484	6.155678239	2.64607076	2.326346798	0.020000057	0.344748572
931	evg1736639	52.1454599	6.798107134	2.922164788	2.326394172	0.019997532	0.344748572
932	evg11297212	82.6831814	5.866613281	2.525743387	2.322727364	0.020193803	0.346335991
933	evg11339979	310.8552574	-5.228585086	2.249646257	-2.324181	0.020115795	0.346335991
934	evg1656394	704.2045017	5.098675183	2.195076576	2.32277782	0.020191091	0.346335991
935	evg11279086	417.6435454	-5.167569495	2.224896606	-2.322611074	0.020200055	0.346335991
936	evg1615556	82.6831814	5.866613281	2.525743387	2.322727364	0.020193803	0.346335991
937	evg11604068	66.60680388	6.143901145	2.646371009	2.321632577	0.020252728	0.346498702
938	evg11458766	757.1222194	-5.094175692	2.194037655	-2.321826921	0.020242257	0.346498702
939	evg11141382	896.565488	-5.074459314	2.187550057	-2.319699747	0.020357126	0.347575773
940	evg1283170	164.9105759	-5.418182598	2.33576068	-2.319665128	0.020359	0.347575773
941	evg11057875	57.19351468	-6.717456072	2.897764825	-2.318150877	0.020441123	0.348606946
942	evg194	66.06845937	6.132027118	2.646683131	2.316872408	0.020510683	0.349292724
943	evg11573750	113.2209029	5.577750171	2.408133314	2.3162132	0.020546631	0.349292724
944	evg1984955	70412.48164	-4.994118111	2.155890935	-2.316498497	0.020531066	0.349292724
945	evg11448684	109.4266921	-5.638491222	2.437223211	-2.313489875	0.020695721	0.35145495
946	evg1267882	143.2202799	5.428194035	2.348214601	2.311626046	0.0207983	0.352823592
947	evg1199084	823.5897073	5.049000099	2.185409152	2.310322575	0.020870302	0.353298108
948	evg1990752	73.05661834	-6.062858403	2.624130644	-2.310425519	0.020864608	0.353298108
949	evg1269100	56.2647414	-6.693609542	2.898825368	-2.309076503	0.020939336	0.354093225
950	evg1562344	179.3805197	-5.345167231	2.315250945	-2.30867727	0.020961497	0.354094839
951	evg11035994	1805.184389	-4.994286508	2.167018069	-2.304681525	0.021184416	0.357484241
952	evg1850504	79.99145884	5.818033405	2.525949029	2.303305941	0.021261636	0.358410429
953	evg1628525	64.45342583	6.095807154	2.647694244	2.302307816	0.021317819	0.358980446
954	evg11293328	555.7676119	-5.062251943	2.200450578	-2.300552439	0.021416942	0.360271578
955	evg1633152	828.152736	-5.019742035	2.183397519	-2.299050902	0.021502049	0.36094653
956	evg11053824	688.518553	5.031047879	2.188220171	2.299150673	0.021496385	0.36094653
957	evg11456178	140.6885127	-5.411236381	2.35766191	-2.295170634	0.021723347	0.364280333
958	evg11302512	138.3751793	5.377370092	2.346307443	2.291843769	0.02191466	0.367104868
959	evg1734993	105.2472123	-5.581158593	2.436108055	-2.291014383	0.021962582	0.367523996
960	evg11091642	328.5260291	5.103148793	2.227892669	2.290572102	0.021988174	0.367568976
961	evg1753884	1197.647987	-4.965357947	2.16979952	-2.288394804	0.02211454	0.368147446
962	evg11092950	3163.690748	-4.935180223	2.155870605	-2.289182018	0.022068779	0.368147446
963	evg164720	2844.645086	-4.937343541	2.156830204	-2.289166542	0.022069678	0.368147446
964	evg11618411	935.9024763	4.977530196	2.174856185	2.288670962	0.022098477	0.368147446
965	evg1816128	529.3698113	5.023573795	2.196053594	2.287546082	0.022163969	0.368446225
966	evg1273820	62.83839229	6.058654382	2.648825401	2.287298506	0.022178406	0.368446225
967	evg11198725	253.5275866	5.145500256	2.250750383	2.286126572	0.022246855	0.369201166
968	evg11020600	8094.584218	4.912947358	2.149450963	2.285675478	0.022273251	0.369257366
969	evg11327173	69.80591185	-5.996187955	2.625331448	-2.28397369	0.022373077	0.37052956
970	evg1280517	1830.240628	-4.929704305	2.160048923	-2.282218821	0.022476424	0.371579534
971	evg1624495	194.0671772	5.209080751	2.282571106	2.282111053	0.022482785	0.371579534
972	evg11618116	420.577781	-5.042906307	2.210352358	-2.281494301	0.022519214	0.371798703
973	evg11096834	103.3896657	-5.554927298	2.435653341	-2.280672378	0.022567841	0.372218612
974	evg1254923	279.2202075	5.10300497	2.238532952	2.279620215	0.022630223	0.37286429
975	evg1753816	86.13340215	-5.709572187	2.505396489	-2.27890963	0.022672438	0.3731767
976	evg1562937	47.8387038	6.672577027	2.929723039	2.27754533	0.022753681	0.374130196
977	evg154405	1467.594221	4.920759784	2.161206232	2.276858039	0.022794704	0.3744211
978	evg1635045	251.7302383	-5.127968148	2.253584524	-2.275471851	0.022877639	0.375399139
979	evg1681735	736.9110808	-4.946385349	2.178513545	-2.270532291	0.023175306	0.379895114
980	evg156982	1076.073284	-4.917961865	2.166663628	-2.269831737	0.023217794	0.380203225
981	evg11032597	4238.123199	4.868854682	2.147052305	2.267692627	0.023347948	0.381944814
982	evg11567498	263.8782489	-5.087918611	2.244923074	-2.266411116	0.023426224	0.382445612
983	evg1261153	828.3746097	-4.926091084	2.173230696	-2.266713374	0.023407741	0.382445612
984	evg1406888	117.9920457	5.369684925	2.370442459	2.265266936	0.023496304	0.383199881
985	evg166707	2098.816062	-4.868936839	2.152189826	-2.262317561	0.02367779	0.385767692
986	evg11037737	738.0668876	4.9147206	2.173686757	2.261006828	0.023758834	0.38630372
987	evg1643409	60.14666973	5.99452443	2.651008227	2.261224379	0.023745366	0.38630372
988	evg174230	558.682928	4.938244358	2.184710031	2.260366038	0.023798542	0.386557702
989	evg1259684	254.5303178	5.055538242	2.239760945	2.257177603	0.023996979	0.389386779
990	evg1447264	2566.888557	-4.847982294	2.148209411	-2.256754983	0.024023389	0.389421563
991	evg11022474	384.2816651	-4.974776521	2.207183403	-2.25390265	0.024202293	0.391925729
992	evg11081376	1168.149115	-4.864750756	2.159450305	-2.252772729	0.024273483	0.392682306
993	evg1271445	599.8637034	-4.904536903	2.180230304	-2.249549918	0.024477531	0.394189878
994	evg11063210	1286.225438	4.84708939	2.155234305	2.248984892	0.024513457	0.394189878
995	evg11043772	1284.837438	-4.849603781	2.156250384	-2.249091209	0.024506694	0.394189878
996	evg1419890	225.1862419	-5.081369986	2.257561665	-2.250822232	0.024396799	0.394189878
997	evg11526228	708.5318972	4.883353904	2.171368158	2.248975553	0.024514051	0.394189878
998	evg1265784	161.7338273	-5.191889516	2.307720809	-2.249791004	0.024462215	0.394189878
999	evg11439395	192.5312613	-5.119456812	2.277806127	-2.247538432	0.024605637	0.394871267
1000	evg1745720	65.62643209	-5.905676445	2.627419826	-2.247709478	0.024594721	0.394871267
1001	evg165773	1174.303098	4.845463661	2.156487586	2.246923976	0.024644886	0.395031123
1002	evg11188968	114.2236341	5.32170519	2.369174714	2.246227414	0.024689445	0.395031123
1003	evg1255228	285.8523367	-5.008336904	2.229393067	-2.246502413	0.024671845	0.395031123
1004	evg11440453	50.22771507	-6.528187351	2.907388969	-2.245378042	0.024743874	0.395507656
1005	evg167918	191.1381014	-5.108677082	2.277201824	-2.243401102	0.024870961	0.397143463
1006	evg162878	5024.945524	4.7879494	2.137850729	2.239608845	0.025116328	0.400662855
1007	evg1997203	235.9410925	-5.031753826	2.24725758	-2.239064124	0.025151744	0.400829384
1008	evg1325184	680.6119404	4.853512209	2.169224665	2.237441002	0.025257531	0.402115934
1009	evg11398017	204.2148852	-5.065410064	2.264849956	-2.236532293	0.025316924	0.402662045
1010	evg1811670	98.68560105	5.375066673	2.404323527	2.235583777	0.025379048	0.403250461
1011	evg11273925	294.7496408	-4.963729941	2.22195065	-2.233951479	0.025486266	0.404404753
1012	evg1534261	57.45494716	5.927410629	2.653615715	2.233711007	0.025502094	0.404404753
1013	evg163472	856.691875	4.821816068	2.159994563	2.232327872	0.025593301	0.405450439
1014	evg1632768	263.0234335	-4.980521877	2.23217625	-2.231240421	0.025665208	0.406188614
1015	evg11073107	1966.930256	-4.771993881	2.142530258	-2.227270239	0.025929218	0.409962655
1016	evg11507540	62.84011224	-5.842018344	2.629219363	-2.221959273	0.026286058	0.415195532
1017	evg11095799	8364.2673	4.727831031	2.130004907	2.219633868	0.026443631	0.417273741
1018	evg1515985	153.3748678	-5.113178312	2.304083956	-2.219180555	0.026474443	0.417349575
1019	evg1427161	714.3780091	-4.799435375	2.163251235	-2.21862135	0.026512496	0.417539287
1020	evg185776	62.3757256	-5.831130118	2.629555446	-2.217534575	0.026586583	0.418295574
1021	evg184142	121.6864994	5.187187414	2.339806794	2.216929803	0.026627889	0.418535122
1022	evg1606998	55.83991362	5.885590696	2.655413445	2.216449836	0.02666071	0.41864097
1023	evg11154844	1184.087897	4.755930417	2.146737856	2.215422067	0.026731108	0.418926585
1024	evg1314000	261.9192252	4.922847451	2.221877024	2.215625526	0.026717159	0.418926585
1025	evg11304293	107.1787167	-5.278599438	2.385172414	-2.213089254	0.026891493	0.420209033
1026	evg1260934	92.24438635	-5.386657362	2.433492672	-2.21354986	0.02685976	0.420209033
1027	evg1643719	122.1130471	-5.201785035	2.350408999	-2.213140367	0.02688797	0.420209033
1028	evg166454	1387.499565	-4.739443239	2.143253512	-2.211331143	0.027012914	0.421695766
1029	evg1731623	877.3364411	-4.760076231	2.15373442	-2.210150048	0.02709475	0.422539323
1030	evg1458180	81.53253451	5.42263005	2.453909855	2.209791872	0.02711961	0.422539323
1031	evg11033361	252.3425407	-4.918779161	2.227933197	-2.207776772	0.027259838	0.424312203
1032	evg1231501	60.98256568	-5.797963528	2.630631222	-2.204019887	0.027522946	0.427992471
1033	evg11054096	105.3211702	-5.252721045	2.384638532	-2.202732605	0.027613601	0.42898651
1034	evg137581	1626.670725	-4.699210567	2.136783458	-2.199198309	0.027863825	0.43245518
1035	evg11120238	54.22488008	5.84252222	2.657407861	2.198579415	0.027907842	0.432719854
1036	evg1246948	117.3797433	5.133748475	2.338223616	2.195576352	0.02812228	0.435623896
1037	evg1390903	129.6877092	5.083548819	2.316012549	2.194957372	0.028166656	0.435714022
1038	evg1186304	203.5355048	4.921532987	2.242423959	2.194737961	0.0281824	0.435714022
1039	evg1433951	66.53284601	5.547073714	2.529883315	2.19262038	0.028334742	0.437364803
1040	evg184043	129.1493647	5.077370281	2.315794101	2.192496422	0.028343681	0.437364803
1041	evg11060109	1505.340255	4.676386882	2.134724726	2.19062759	0.028478753	0.439026923
1042	evg1419499	59.58940576	-5.764016472	2.631814729	-2.190130031	0.028514808	0.43916088
1043	evg1435622	187.9613528	-4.942028881	2.2577243	-2.188942592	0.028601013	0.440066207
1044	evg1333452	145.0159082	-5.029923612	2.30043727	-2.186507616	0.028778488	0.442372775
1045	evg171727	11186.77834	-4.631143758	2.119228617	-2.185296915	0.028867083	0.443310005
1046	evg11441873	656.2557211	-4.705349449	2.155207419	-2.183246683	0.029017649	0.4451962
1047	evg171472	199.2287487	4.889649112	2.240521562	2.182370924	0.029082168	0.445759922
1048	evg1314586	58.66063248	-5.740933045	2.63266798	-2.180652133	0.029209156	0.447279137
1049	evg1762238	651.6118547	-4.694710172	2.154233234	-2.179295212	0.029309745	0.448391595
1050	evg1577977	115.1472475	-5.114675183	2.347873367	-2.178428895	0.029374121	0.448571886
1051	evg1632200	1429.495597	-4.645705871	2.132638281	-2.178384358	0.029377433	0.448571886
1052	evg169768	973.8136257	-4.656221598	2.140129135	-2.175673197	0.029579706	0.450802581
1053	evg1417187	58.19624583	-5.729251334	2.633114943	-2.175845513	0.029566814	0.450802581
1054	evg11440567	511.6250818	4.693269653	2.160574413	2.172232358	0.029838141	0.454309762
1055	evg1223796	331.3415881	-4.753585176	2.189739225	-2.170845333	0.029942866	0.455472143
1056	evg11199690	100.2266767	5.12806528	2.365042518	2.168276148	0.030137682	0.457384107
1057	evg1569791	76.14908937	5.321701737	2.454437133	2.168196392	0.030143747	0.457384107
1058	evg157010	2180.518872	-4.603732564	2.123433343	-2.168060787	0.030154062	0.457384107
1059	evg11019132	517.2028813	-4.682916109	2.160634106	-2.167380444	0.030205857	0.457737106
1060	evg1296376	112.8253143	-5.084429175	2.34706352	-2.16629381	0.030288742	0.458560131
1061	evg11188158	459.7014955	4.686734606	2.163923678	2.165850235	0.030322633	0.458640544
1062	evg169174	573.0909536	4.658605547	2.152829796	2.163945127	0.030468561	0.46041381
1063	evg1295272	111.896541	-5.072150958	2.346745465	-2.161355389	0.030667897	0.462799477
1064	evg180935	56.80308591	-5.693627706	2.634541767	-2.161145356	0.030684113	0.462799477
1065	evg160403	544.7066101	4.647637202	2.153281945	2.158396959	0.030896982	0.465572551
1066	evg1273367	508.3210568	4.647425124	2.155674969	2.155902532	0.031091277	0.468060796
1067	evg11089286	55.87431263	-5.669380358	2.635412895	-2.151230408	0.031458018	0.473138026
1068	evg11447998	69.41548308	-5.391604867	2.507948234	-2.149807079	0.031570478	0.474384861
1069	evg11067926	153.6913387	4.862280051	2.264672329	2.147012611	0.031792278	0.477270787
1070	evg1260514	61.68774539	5.43556604	2.532902312	2.145983291	0.031874312	0.478055099
1071	evg1526771	175.615548	4.81195665	2.243448691	2.144892669	0.03196143	0.478914119
1072	evg178233	95.56905071	-5.108675973	2.382220599	-2.144501637	0.031992714	0.47893571
1073	evg1431510	453.1674035	4.625262199	2.157571709	2.143735098	0.032054118	0.479407726
1074	evg1587469	68.4867098	-5.37170548	2.508155027	-2.141695957	0.032217956	0.480514649
1075	evg1525008	199.2545479	-4.779799474	2.231476865	-2.141989258	0.032194346	0.480514649
1076	evg1130188	263.7096937	-4.712224724	2.199752717	-2.142161111	0.03218052	0.480514649
1077	evg1312911	82977.68681	4.502699754	2.104015065	2.140051099	0.032350637	0.481598357
1078	evg157386	4303.634395	-4.514911952	2.109515733	-2.14025991	0.032333768	0.481598357
1079	evg1201181	107.2526746	-5.009141732	2.345212877	-2.13590066	0.032687512	0.485862267
1080	evg1572794	1260.553457	-4.532243556	2.122058605	-2.13577681	0.03269761	0.485862267
1081	evg1747550	158.6310366	-4.831145825	2.262631939	-2.135188557	0.032745611	0.486125411
1082	evg11618482	33803.81467	4.487267699	2.102662416	2.134088509	0.032835536	0.487009877
1083	evg1759444	54.01676607	-5.619627706	2.63768555	-2.13051465	0.033129148	0.490910952
1084	evg11419302	7389.22907	-4.479156203	2.103821361	-2.129057289	0.033249521	0.49224014
1085	evg1296353	194.6106815	-4.744524344	2.229372206	-2.128188524	0.033321456	0.492850438
1086	evg1495576	48.30309044	5.672598161	2.666634578	2.127249908	0.033399324	0.49354729
1087	evg1254488	194.1462949	-4.740948925	2.22916044	-2.126786767	0.033437804	0.493661347
1088	evg11404128	66.62916324	-5.331063827	2.509000482	-2.124775928	0.033605314	0.495678387
1089	evg1244516	114.6140628	4.899685705	2.310121934	2.120964107	0.033924823	0.499931645
1090	evg11061561	47.76474592	5.656110126	2.667681299	2.120234576	0.033986268	0.50037764
1091	evg11531332	53.08799279	-5.594092807	2.638928449	-2.119834969	0.034019965	0.500414666
1092	evg1703297	58.99602283	5.369678478	2.534972359	2.118239459	0.034154793	0.501937837
1093	evg1312872	262184.8836	4.439848209	2.097113435	2.117123535	0.034249365	0.50286716
1094	evg182203	52.62360615	-5.581153849	2.639578392	-2.114411099	0.034480171	0.505793214
1095	evg1524084	58.45767831	5.356132021	2.535471084	2.112480026	0.034645297	0.507751354
1096	evg11278025	127.8336025	-4.842033828	2.293033371	-2.111628156	0.034718356	0.50835782
1097	evg1862858	616.0312383	4.503872986	2.133370854	2.111153332	0.034759135	0.508490968
1098	evg1502339	77.38401385	-5.126596785	2.432869124	-2.107222593	0.035098289	0.512304358
1099	evg11000918	64.77161668	-5.289243987	2.509986308	-2.107280016	0.035093315	0.512304358
1100	evg1516865	139.0528398	-4.791752679	2.27434954	-2.106867302	0.035129084	0.512304358
1101	evg1638276	111.9223403	4.864237076	2.308986153	2.106654936	0.035147501	0.512304358
1102	evg1758116	199.3285058	-4.669396341	2.217749231	-2.105466332	0.035250735	0.513342827
1103	evg1322195	68.61226619	5.16737448	2.456313934	2.103710934	0.03540367	0.514821569
1104	evg171530	330.6346884	-4.558639433	2.167102114	-2.103564665	0.035416439	0.514821569
1105	evg1282992	89.45978646	4.959137256	2.362716121	2.098913708	0.035824508	0.5195962
1106	evg1518715	185.3229487	-4.671276072	2.225092857	-2.099362306	0.035784975	0.5195962
1107	evg11042540	2741.028387	-4.408258167	2.100455884	-2.09871495	0.035842036	0.5195962
1108	evg1516892	110.3073067	4.842542129	2.308418906	2.097774419	0.035925077	0.52033
1109	evg1218690	75.99085393	-5.099629962	2.433047314	-2.095984707	0.036083548	0.522153986
1110	evg1626380	63.37845675	-5.257063836	2.510826769	-2.093758081	0.036281536	0.524546029
1111	evg1584508	111.9704989	-4.843582378	2.314045989	-2.093122782	0.036338196	0.524747344
1112	evg174780	130.078138	4.755445365	2.272213673	2.092868915	0.036360858	0.524747344
1113	evg11086336	584.8812144	4.452816253	2.129220275	2.091289617	0.03650211	0.526312544
1114	evg168461	741.493029	-4.431555332	2.12135108	-2.089024949	0.036705477	0.528769749
1115	evg11057228	1349.019112	4.392806761	2.105255897	2.086590408	0.036925175	0.531457588
1116	evg11090745	133.9445867	-4.735768592	2.271933002	-2.084466658	0.03711774	0.533750441
1117	evg1568719	86.28131789	-4.956674203	2.380645898	-2.082071175	0.037335969	0.536407905
1118	evg11294868	74.13330736	-5.062871715	2.433360427	-2.080609045	0.037469705	0.537847792
1119	evg172712	350.360801	-4.475254635	2.154231178	-2.077425432	0.037762311	0.54107997
1120	evg1134861	270.4329803	-4.518558373	2.174761242	-2.077726183	0.037734586	0.54107997
1121	evg11091163	247.0657325	-4.533180363	2.18297273	-2.076608791	0.037837681	0.541676273
1122	evg11555201	373.1759446	4.456776467	2.146949988	2.075864129	0.037906519	0.542178092
1123	evg1310392	663.2782791	4.390501441	2.118656096	2.072304915	0.038237014	0.546418171
1124	evg11109360	614.1203732	4.395094261	2.121311977	2.071875475	0.038277056	0.546503727
1125	evg1767285	48.44412638	-5.459164217	2.64639305	-2.062869768	0.039125003	0.556727635
1126	evg1204698	48.44412638	-5.459164217	2.64639305	-2.062869768	0.039125003	0.556727635
1127	evg11563054	64.30551009	5.071159702	2.458389881	2.062797175	0.039131903	0.556727635
1128	evg178530	133.7725917	4.654623589	2.255486304	2.063689583	0.039047158	0.556727635
1129	evg11623041	745.4437554	4.350701106	2.11113017	2.060839814	0.039318325	0.558484674
1130	evg11512329	60.12775027	-5.179061931	2.513168565	-2.060769819	0.039325005	0.558484674
1131	evg11334937	181.315464	4.548581163	2.207754471	2.060274918	0.039372266	0.558661477
1132	evg1553718	228.3199918	4.486210806	2.180286546	2.057624404	0.039626202	0.561272102
1133	evg11500025	172.7845094	-4.566094841	2.219055143	-2.057675248	0.039621318	0.561272102
1134	evg1698107	47.97973974	-5.444950458	2.647270178	-2.056817057	0.039703827	0.561875671
1135	evg11041321	1281.113745	4.303212559	2.095960013	2.053098595	0.040063016	0.566459281
1136	evg11461474	121.4646258	4.652811032	2.268561921	2.050995827	0.040267353	0.56867553
1137	evg1262913	300.9431826	4.415908886	2.153471974	2.050599655	0.04030595	0.56867553
1138	evg1333443	385.3359948	4.381009373	2.13666784	2.050393276	0.040326069	0.56867553
1139	evg11478556	47.05096646	-5.416095806	2.648936904	-2.044629979	0.040891352	0.57567765
1140	evg11527905	72.30671991	4.913621392	2.403219391	2.044599594	0.04089435	0.57567765
1141	evg1444808	470.7315382	4.330406377	2.122657031	2.040087642	0.041341597	0.581463588
1142	evg11453168	1535.611384	4.260257916	2.088957903	2.039417793	0.041408348	0.581892443
1143	evg11624372	3842.548339	4.235943889	2.079412821	2.03708655	0.04164137	0.584655029
1144	evg1147768	71.23003088	4.891253703	2.403490757	2.035062414	0.041844593	0.586994784
1145	evg1257383	237.8622773	4.410730317	2.168295518	2.034192425	0.041932198	0.587709968
1146	evg1711658	219.1285762	-4.433814068	2.180481762	-2.033410297	0.042011088	0.588301867
1147	evg1811494	255.4797305	4.392704558	2.161123387	2.032602388	0.04209271	0.58893096
1148	evg1256872	68.56066768	-4.946619582	2.434904226	-2.031545853	0.042199653	0.589912921
1149	evg11426126	135.8520119	4.547090185	2.23982449	2.03011004	0.042345355	0.590935348
1150	evg163555	480.5696552	-4.304470672	2.120325103	-2.030099377	0.042346439	0.590935348
1151	evg1235029	259.3616588	-4.385315847	2.161859048	-2.028492954	0.042509962	0.592701882
1152	evg1412215	759.3409556	-4.259242691	2.101370766	-2.026887763	0.042673892	0.594471027
1153	evg1721680	107.5416263	4.628224931	2.283895689	2.026460732	0.042717593	0.594563685
1154	evg11271453	60.53709849	4.981363527	2.460731392	2.024342658	0.042934907	0.59700497
1155	evg11102744	402.9637677	-4.306828789	2.127851659	-2.024026802	0.042967394	0.59700497
1156	evg11018045	1552.859048	4.213728073	2.083714418	2.022219569	0.043153673	0.599074526
1157	evg1100763	56.41265714	-5.084425777	2.516463111	-2.020465055	0.043335171	0.601074184
1158	evg11468664	109.7225235	-4.613301935	2.285689756	-2.018341257	0.043555733	0.603611743
1159	evg1123025	59.46040947	4.954646333	2.461618898	2.012759301	0.044139957	0.61118036
1160	evg11033203	55.48388386	-5.059763904	2.517495398	-2.009840379	0.044448086	0.614916274
1161	evg11087029	514.3752827	-4.24071243	2.110609778	-2.00923566	0.044512148	0.615272131
1162	evg1760799	1451.419806	-4.179558557	2.081155918	-2.008287087	0.044612793	0.616132621
1163	evg11087504	58.92206495	4.941099873	2.462088774	2.006873158	0.044763171	0.617677868
1164	evg1324028	752.9874584	-4.203670218	2.09534877	-2.006191178	0.044835855	0.61814931
1165	evg1154918	49.30582159	5.103946354	2.547295152	2.003672935	0.045105107	0.621327693
1166	evg11007549	127.052745	-4.498249685	2.248050093	-2.000956162	0.045397114	0.6248138
1167	evg1561552	534.1013952	-4.205766217	2.105355152	-1.997651662	0.045754438	0.629192137
1168	evg11374035	95.71696645	-4.608754903	2.308791926	-1.996175944	0.045914775	0.629778041
1169	evg1513748	64.84557455	-4.863564495	2.43642476	-1.996189078	0.045913346	0.629778041
1170	evg1426966	64.84557455	-4.863564495	2.43642476	-1.996189078	0.045913346	0.629778041
1171	evg11195697	165.8926677	-4.393028916	2.201779833	-1.995217165	0.0460192	0.630671321
1172	evg171818	647.6129697	4.178191891	2.095428533	1.993955807	0.046156884	0.632018498
1173	evg11371478	84.96211585	-4.66122144	2.339863386	-1.992091277	0.046361044	0.634272832
1174	evg11055402	1839.23425	4.122774174	2.071944445	1.989809227	0.046611955	0.637162392
1175	evg1367109	74.9244846	4.69431105	2.362291391	1.987185437	0.046901851	0.640034784
1176	evg1583775	1763.919336	4.116836369	2.071691208	1.987186291	0.046901756	0.640034784
1177	evg167455	202.4794552	4.304691639	2.16840721	1.985186002	0.047123781	0.64197151
1178	evg11036186	521.0607303	4.171332554	2.101131165	1.985279464	0.047113388	0.64197151
1179	evg11091748	201.9462705	-4.310318573	2.172491543	-1.98404389	0.047250947	0.643157932
1180	evg1528829	28330.20285	4.07857143	2.058275011	1.981548339	0.047529814	0.646312595
1181	evg11066934	7438.478133	4.082120641	2.060381333	1.981245207	0.047563782	0.646312595
1182	evg163218	1380.103778	4.107051739	2.073335869	1.980890699	0.047603532	0.646312595
1183	evg1849735	1096.219064	4.112615928	2.077192945	1.979891149	0.047715761	0.64704632
1184	evg11456125	167.2445488	4.33518276	2.189827521	1.979691422	0.047738213	0.64704632
1185	evg11613272	224.8680511	4.261226739	2.15485089	1.977504225	0.047984663	0.649837872
1186	evg11546628	333.9387134	-4.200384996	2.124739645	-1.976893972	0.048053616	0.650222964
1187	evg1719636	121.944492	-4.43637079	2.245646103	-1.975543156	0.048206542	0.651742703
1188	evg1697640	10603.84927	-4.062873719	2.057632975	-1.97453762	0.048320644	0.652735435
1189	evg1851382	846.9569551	4.107532422	2.081253342	1.973585983	0.048428839	0.653646768
1190	evg1266314	550.2998892	4.130570224	2.094777494	1.97184199	0.048627647	0.655111864
1191	evg11428574	378.4252336	-4.169760809	2.114955038	-1.971560026	0.048659854	0.655111864
1192	evg1834453	607.385047	4.122795859	2.090969646	1.97171483	0.04864217	0.655111864
1193	evg1651860	55.69199788	4.857036058	2.465142362	1.970286233	0.048805575	0.656431072
1194	evg12780	613.7712233	4.11741505	2.090070243	1.969988838	0.04883965	0.656431072
1195	evg11370200	101.363564	-4.494113609	2.28268164	-1.968786856	0.048977572	0.657733958
1196	evg1241557	62.05925471	-4.797976657	2.437943726	-1.968042415	0.049063158	0.658332403
1197	evg1282928	51.76879074	-4.956671155	2.522219207	-1.965202367	0.04939082	0.66217534
1198	evg123292	71.42094539	-4.674276788	2.381153613	-1.963030341	0.049642649	0.664996015
1199	evg1419071	437.1323048	4.12573458	2.102286143	1.962499061	0.04970441	0.665268031
1200	evg11174214	3693.688342	-4.032949085	2.05747754	-1.96014246	0.049979142	0.668387721
1201	evg11357734	46.07575451	5.00325287	2.553565467	1.959320383	0.050075278	0.668559121
1202	evg1713338	51.3044041	-4.943250732	2.522933518	-1.959326593	0.050074551	0.668559121
1203	evg1514699	80.31824944	-4.576829945	2.339461811	-1.956360187	0.050422739	0.672475263
1204	evg1442379	144.781995	4.306301236	2.201864046	1.955752556	0.05049431	0.672475263
1205	evg1616549	79.69562735	4.555578433	2.32896808	1.956050181	0.050459243	0.672475263
1206	evg1568969	168.7856244	4.262436388	2.179934668	1.955304647	0.050547123	0.672620423
1207	evg11075592	191.7297644	-4.231542198	2.167437005	-1.952325345	0.05089959	0.676749481
1208	evg11141871	70813.71342	3.988927336	2.047943625	1.947772042	0.051442245	0.683398307
1209	evg1550757	50.37563081	-4.916029451	2.52442611	-1.947384965	0.051488599	0.683448338
1210	evg11089756	939.493733	-4.024877396	2.07045985	-1.943953367	0.051901075	0.688354091
1211	evg156171	84921.63165	3.974976075	2.046373745	1.942448726	0.052082801	0.690193887
1212	evg11436376	94.08301346	4.426967828	2.279482723	1.94209317	0.052125822	0.690194055
1213	evg1526648	69.09901219	-4.62469514	2.381906107	-1.941594224	0.052186243	0.690300518
1214	evg1436819	49.91124417	-4.902223746	2.525205754	-1.94131656	0.052219892	0.690300518
1215	evg167790	2050.263579	-3.986513964	2.05602307	-1.938944179	0.052508136	0.693539557
1216	evg11052788	77.99631623	-4.53270774	2.339578367	-1.937403681	0.052696017	0.695448751
1217	evg11322106	150.5679085	-4.246188863	2.194117077	-1.935260843	0.052958295	0.697890995
1218	evg146626	49.44685753	-4.88828465	2.526008582	-1.935181331	0.052968048	0.697890995
1219	evg1546472	105.152615	-4.37171824	2.259853588	-1.934513928	0.053049971	0.698396997
1220	evg1960791	201.2548504	4.157238012	2.151253724	1.932472198	0.05330125	0.70112989
1221	evg1529847	95.32653769	-4.4014651	2.280830204	-1.929764475	0.053636027	0.704955744
1222	evg11052030	351.5888456	4.053718989	2.103395512	1.927226223	0.053951443	0.707363367
1223	evg11096417	58.34416158	-4.705613315	2.440981325	-1.927754738	0.05388564	0.707363367
1224	evg171225	965.2327926	3.978393451	2.064221542	1.927309337	0.053941091	0.707363367
1225	evg183133	83.92842558	4.432356304	2.301617684	1.925756973	0.054134726	0.70918701
1226	evg11122471	99.39250072	4.350693075	2.260080067	1.925017232	0.054227202	0.709389841
1227	evg11544136	332.7674271	-4.058354735	2.108317281	-1.924925993	0.054238618	0.709389841
1228	evg1446552	51.92358628	4.752339222	2.470091849	1.923952433	0.054360546	0.709918175
1229	evg13633	129.9869806	-4.25707701	2.213547771	-1.92319184	0.054455962	0.709918175
1230	evg1254943	67.24146563	-4.583765186	2.382638621	-1.92381889	0.054377289	0.709918175
1231	evg1525001	129.9869806	-4.25707701	2.213547771	-1.92319184	0.054455962	0.709918175
1232	evg167038	382.9005449	-4.030977111	2.098301014	-1.921067132	0.054723245	0.712823563
1233	evg1237195	243.33	-4.094186923	2.131726219	-1.920596973	0.054782537	0.713017158
1234	evg168054	75.38887124	4.471920951	2.329340579	1.919822714	0.054880297	0.7137107
1235	evg1658132	8314.643288	-3.918527809	2.042060362	-1.918908902	0.054995864	0.714634512
1236	evg11189750	398.4454577	4.014356554	2.093256666	1.917756489	0.055141895	0.715952375
1237	evg1521852	48.05369761	-4.845640612	2.528267208	-1.916585635	0.055290594	0.716545103
1238	evg1259148	292.8886543	4.046086644	2.112131908	1.915641078	0.055410797	0.716545103
1239	evg11594014	218.2600012	4.093956077	2.137117682	1.915643725	0.05541046	0.716545103
1240	evg11145214	119.6965166	-4.263963254	2.225853307	-1.91565331	0.055409239	0.716545103
1241	evg11404010	51.38524177	4.736742446	2.470901548	1.917009786	0.055236688	0.716545103
1242	evg1717996	171.2227943	-4.146378538	2.167800368	-1.91271235	0.055784887	0.720801828
1243	evg11079060	4158.209138	3.90589601	2.042651252	1.912169788	0.05585442	0.721119655
1244	evg1172488	58.84810708	4.605500759	2.409932009	1.91105008	0.055998145	0.722394081
1245	evg1835810	92.54021784	-4.356611231	2.280203485	-1.910623881	0.056052933	0.722520058
1246	evg11557776	81.77504753	4.393097082	2.301511749	1.908787598	0.056289497	0.724987042
1247	evg1720585	185.1784729	4.098058837	2.151320284	1.904904103	0.056792538	0.730879428
1248	evg171885	199.565859	4.079443593	2.142624927	1.90394667	0.05691713	0.731441415
1249	evg123366	88.69956833	4.337884759	2.278458648	1.90386811	0.056927363	0.731441415
1250	evg172452	371.2908789	-3.983795636	2.094141438	-1.902352708	0.057125059	0.73339436
1251	evg11288971	134.2404182	-4.184350124	2.200210021	-1.901795776	0.057197859	0.733741996
1252	evg1276391	329.5906785	3.99080501	2.099238745	1.901072481	0.05729252	0.734253123
1253	evg1844460	91.14705792	-4.333650269	2.279917718	-1.900792399	0.05732921	0.734253123
1254	evg1165928	103.0869544	4.261553565	2.24267301	1.900211733	0.057405339	0.734407681
1255	evg1342178	212.8765561	4.055787508	2.134622303	1.900002405	0.057432804	0.734407681
1256	evg1245671	46.66053769	-4.801697557	2.531005296	-1.89715034	0.057808099	0.736594805
1257	evg1321679	65.23428337	4.486203973	2.36494506	1.896959066	0.057833341	0.736594805
1258	evg1208426	349.8258964	3.976373206	2.094649036	1.89834819	0.05765023	0.736594805
1259	evg1279201	360.0716416	-3.974605827	2.094554899	-1.897589712	0.057750151	0.736594805
1260	evg1250277	90.68267128	-4.325914682	2.279826898	-1.897475061	0.057765267	0.736594805
1261	evg11433839	267.3095501	-4.010927069	2.115437639	-1.896027089	0.057956463	0.73694514
1262	evg11177814	686.0452641	3.912433265	2.063837044	1.895708421	0.057998611	0.73694514
1263	evg1612684	49.77020823	4.68891417	2.473190581	1.895896825	0.057973689	0.73694514
1264	evg1419999	132.8472583	-4.16846722	2.199562182	-1.895134975	0.058074522	0.737325895
1265	evg11421149	56.69472903	4.54946702	2.411673084	1.886436039	0.05923622	0.75148052
1266	evg172034	93.47071107	4.257584164	2.258531091	1.885112045	0.059414712	0.753149526
1267	evg11102850	253.7683797	-3.985028929	2.115873333	-1.883396736	0.059646622	0.754896684
1268	evg1280581	503.7064296	3.902169613	2.071601976	1.883648335	0.059612559	0.754896684
1269	evg1669127	48.6935192	4.656124401	2.475045793	1.881227577	0.059940968	0.758024155
1270	evg11357008	56.15638452	4.535111801	2.412218728	1.880058284	0.060100135	0.759438557
1271	evg181435	128.0933151	4.120083407	2.193837593	1.878025712	0.060377648	0.762344998
1272	evg170793	148.8668775	4.07117486	2.169972563	1.876141168	0.060635898	0.765003845
1273	evg1642108	161.4706749	-4.05684811	2.163003268	-1.875562636	0.060715361	0.765404647
1274	evg153259	176.5649607	4.025226327	2.147098176	1.874728586	0.060830072	0.766248822
1275	evg11035514	410.3526751	-3.895283824	2.079646533	-1.873050907	0.061061356	0.767956611
1276	evg1198	162.1775745	4.041013481	2.157269862	1.87320722	0.061039776	0.767956611
1277	evg1187632	216.7860036	-3.97987412	2.12680509	-1.871292362	0.061304569	0.769808855
1278	evg1838816	424.7710204	3.884648556	2.075829448	1.871371735	0.061293574	0.769808855
1279	evg180126	78.53466075	-4.310317591	2.30620233	-1.869011029	0.06162128	0.773180845
1280	evg11488682	112.0908954	4.134804163	2.213645871	1.867870655	0.061780102	0.77456803
1281	evg1827649	47.61683018	4.62257201	2.477040623	1.866167218	0.062017974	0.776943361
1282	evg11569664	94.47172228	-4.209289121	2.256394042	-1.865493811	0.062112219	0.777517074
1283	evg11138410	9738.239454	3.777779746	2.026090996	1.864565685	0.062242307	0.778538219
1284	evg1873246	1199.385137	-3.802406695	2.041535791	-1.862522672	0.062529453	0.781520762
1285	evg1243573	179.7210699	3.984254091	2.140612695	1.861268084	0.062706328	0.783121517
1286	evg1204566	103.5513411	4.136023796	2.22573028	1.858277183	0.063129662	0.787183232
1287	evg11527920	47.07848567	4.605498582	2.478093819	1.858484351	0.063100264	0.787183232
1288	evg11022951	746.3071705	3.809356157	2.050405948	1.857854617	0.063189663	0.787319648
1289	evg11493574	1438.588975	-3.782766627	2.036963356	-1.857061698	0.063302377	0.788112135
1290	evg1289833	116.9841546	-4.096613713	2.207522787	-1.855751495	0.063488987	0.789401709
1291	evg1649840	52.30713525	-4.541638748	2.447473268	-1.855643862	0.063504337	0.789401709
1292	evg158704	298.9789991	3.878013702	2.091586047	1.854101918	0.06372458	0.791526366
1293	evg158777	475.1776103	-3.829645461	2.066488812	-1.853213741	0.063851729	0.792232113
1294	evg181183	298.4406546	3.87523663	2.091368494	1.852966917	0.063887101	0.792232113
1295	evg11280644	116.3236936	4.07826313	2.201288116	1.852671215	0.063929498	0.792232113
1296	evg11143270	1654.590681	3.765778503	2.033228179	1.852117997	0.064008881	0.792603794
1297	evg178160	2564.527065	-3.752645729	2.028361017	-1.85008768	0.064300913	0.795606057
1298	evg11541984	92.14978907	-4.171421241	2.255779943	-1.849214616	0.064426829	0.796549887
1299	evg11604834	262.7413616	3.879322799	2.099374909	1.847846605	0.064624537	0.798379187
1300	evg1591971	254.8450687	-3.885494106	2.103740837	-1.846945231	0.064755078	0.799376538
1301	evg11086531	2434.318211	-3.744209715	2.027790733	-1.846447788	0.064827214	0.799651904
1302	evg11448682	83.71687167	-4.204609363	2.278423282	-1.84540309	0.064978924	0.80090766
1303	evg11170958	99.18954656	-4.123041372	2.236552224	-1.843480929	0.065258824	0.803123928
1304	evg1519488	51.37836197	-4.514671885	2.448780854	-1.843640634	0.06523553	0.803123928
1305	evg1746496	87.54892143	4.158049015	2.256966386	1.842317653	0.065428699	0.804597519
1306	evg180593	601.2826625	3.777523522	2.052254133	1.840670442	0.065669868	0.806944902
1307	evg11162168	1507.803224	3.733722973	2.030671604	1.838664098	0.065964607	0.809946454
1308	evg1226951	1349.521338	-3.727138465	2.031587172	-1.834594408	0.066565808	0.816636438
1309	evg180679	113.0936266	4.03519463	2.199869562	1.834288132	0.066611235	0.816636438
1310	evg11164633	1045.62328	3.728004187	2.034696254	1.832216567	0.066919162	0.819159957
1311	evg1417858	79.5477116	4.172547898	2.277202447	1.83231311	0.066904785	0.819159957
1312	evg1765634	50.44958869	-4.487191334	2.450175504	-1.831375477	0.067044519	0.820068933
1313	evg11071414	396.104605	-3.777715284	2.067487044	-1.82720143	0.067669489	0.826541935
1314	evg11573511	118.4031138	3.999789794	2.189082787	1.82715328	0.067676726	0.826541935
1315	evg1398067	44.92510761	4.535109598	2.48303264	1.826439784	0.067784044	0.827223069
1316	evg11189529	541.5057822	3.743715401	2.051239862	1.825098796	0.067986122	0.829058727
1317	evg11076110	200.9968578	-3.863576145	2.118869297	-1.823414097	0.068240697	0.831531285
1318	evg11003321	2346.232665	-3.677117598	2.020368986	-1.82002279	0.068755534	0.836273657
1319	evg11056850	245.0499505	3.815233672	2.096186223	1.820083364	0.068746311	0.836273657
1320	evg11013443	148.0034623	-3.923298953	2.155870405	-1.819821332	0.068786218	0.836273657
1321	evg1987770	199.6036979	-3.852849834	2.118169351	-1.818952688	0.068918648	0.83661609
1322	evg11040004	324.8522148	-3.777936891	2.076879481	-1.819044834	0.06890459	0.83661609
1323	evg11086028	567.514874	3.72357414	2.04755714	1.818544678	0.068980925	0.836739136
1324	evg11535700	3273.268796	3.665233736	2.01683976	1.817315292	0.06916885	0.837752228
1325	evg1583311	64.62198098	4.238723	2.332088319	1.817565383	0.069130587	0.837752228
1326	evg1620021	125.0266433	-3.962398362	2.181346559	-1.816491903	0.069294949	0.838504571
1327	evg11121141	97.09120692	4.037620601	2.223497785	1.815886946	0.069387716	0.838504571
1328	evg1513459	72.49763442	-4.18885501	2.306639485	-1.815999005	0.069370525	0.838504571
1329	evg1512635	80.00177854	-4.135485542	2.278095047	-1.815326164	0.069473801	0.838598549
1330	evg164262	1205.984587	3.679594557	2.027151064	1.815155576	0.069500004	0.838598549
1331	evg1514232	410.2580779	-3.741834791	2.061886211	-1.814762993	0.06956034	0.838695968
1332	evg1327378	263.4259019	-3.789490717	2.090312936	-1.81288201	0.069850022	0.840294712
1333	evg1313473	4022.327887	-3.653573918	2.014705149	-1.813453408	0.069761918	0.840294712
1334	evg11161322	3270.3552	3.654804843	2.015680356	1.813186715	0.069803028	0.840294712
1335	evg1709765	56.56057289	-4.322807009	2.389705567	-1.80892871	0.070462079	0.84702281
1336	evg1413168	221.5846655	3.798159929	2.101234029	1.807585388	0.070671054	0.848669635
1337	evg1165083	71.56886114	-4.169226351	2.306793744	-1.807368501	0.070704842	0.848669635
1338	evg11049494	48.59204212	-4.430608172	2.453516472	-1.805819615	0.07094652	0.850934051
1339	evg11283157	281.2944678	-3.756387471	2.082390398	-1.80388244	0.071249738	0.853932637
1340	evg11478928	20396.20009	-3.620343202	2.007634865	-1.803287672	0.071343048	0.854412858
1341	evg1220063	93.15252023	-4.027073086	2.234689234	-1.80207298	0.071533924	0.856059968
1342	evg177881	219.4312875	3.78305311	2.1001825	1.801297321	0.07165603	0.856882242
1343	evg1189804	69.39312373	4.143926632	2.302649044	1.799634487	0.071918372	0.859379025
1344	evg1739128	156.6462137	3.841227062	2.136591801	1.797829168	0.072204084	0.86215114
1345	evg1519908	99.72789107	-3.985539117	2.217687389	-1.797160022	0.072310219	0.862776503
1346	evg1854925	1493.061528	-3.624507957	2.018617342	-1.795539889	0.072567723	0.865205665
1347	evg1278287	631.0808053	3.65415391	2.036763034	1.794098699	0.072797417	0.867299883
1348	evg1859052	47.66326884	-4.401462019	2.455177198	-1.792726823	0.073016615	0.869266055
1349	evg1192654	55.16741297	-4.28500524	2.391086629	-1.792074444	0.073121042	0.869551576
1350	evg1282790	2165.237111	-3.607229871	2.013148756	-1.791834736	0.073159443	0.869551576
1351	evg1490822	177.1652234	-3.80306294	2.122763767	-1.791562019	0.073203152	0.869551576
1352	evg11191626	84.25521618	-4.034685975	2.254449455	-1.789654661	0.073509445	0.871899171
1353	evg1396800	84.25521618	-4.034685975	2.254449455	-1.789654661	0.073509445	0.871899171
1354	evg11024823	55.54408213	4.242934074	2.372300922	1.788531141	0.073690356	0.872151645
1355	evg1428157	61.93025842	4.174017639	2.333796142	1.788509957	0.073693771	0.872151645
1356	evg151768	2861.392245	-3.595887816	2.009970314	-1.789025336	0.073610735	0.872151645
1357	evg156229	18028.27197	-3.579482758	2.003475263	-1.786636862	0.0739962	0.8744411
1358	evg1314057	2844.600368	-3.590545638	2.009406679	-1.78686857	0.073958733	0.8744411
1359	evg11281855	118.989617	-3.886296007	2.178756306	-1.783722207	0.074468816	0.879378628
1360	evg1225168	104.4801144	3.913633266	2.196567967	1.781703697	0.074797564	0.882611252
1361	evg1526305	140.643794	3.822004799	2.145912371	1.781062848	0.074902184	0.883196364
1362	evg1575603	283.6834791	3.68745806	2.072291063	1.779411264	0.075172361	0.885250437
1363	evg1871435	46.73449556	-4.371714869	2.456953126	-1.779323676	0.075186711	0.885250437
1364	evg11540969	11739.28149	3.558291888	2.001238895	1.778044539	0.07539654	0.887070145
1365	evg11523696	359.7052921	3.654105585	2.056329125	1.777004245	0.075567541	0.88778031
1366	evg165085	1928.22277	3.572286548	2.009968097	1.777285199	0.075521328	0.88778031
1367	evg11021020	1071.061348	3.579820628	2.017653524	1.774249436	0.0760219	0.891812468
1368	evg1248732	20860.35798	3.548457545	1.999820468	1.774388052	0.075998985	0.891812468
1369	evg1664883	46.27010892	-4.356608074	2.457886664	-1.772501612	0.076311328	0.89417816
1370	evg11044028	799.2816466	-3.587773963	2.024293142	-1.772358899	0.076335	0.89417816
1371	evg1870529	785.2021316	-3.587660509	2.024657784	-1.77198366	0.07639727	0.894254839
1372	evg11464289	154.9572223	3.755723662	2.127724431	1.765136315	0.077540859	0.906979373
1373	evg1235089	259.1415051	3.656546829	2.074399985	1.762700953	0.07795094	0.910448825
1374	evg11052027	693.4221319	3.569540635	2.024835088	1.762879682	0.077920785	0.910448825
1375	evg1622528	183.1196921	3.709623204	2.106370048	1.76114506	0.078213854	0.912855222
1376	evg11077636	534.9923296	3.578246183	2.032804001	1.760251446	0.078365183	0.913956723
1377	evg11509965	47.00452779	4.266296396	2.425699896	1.758789866	0.078613207	0.916183544
1378	evg1443137	6235.613536	3.507889194	1.996838657	1.756721396	0.078965309	0.919619212
1379	evg11185602	80.07573641	-3.956684066	2.253892515	-1.755489244	0.079175659	0.921400271
1380	evg11175079	70.93419939	3.997462088	2.277964301	1.754839655	0.079286739	0.922024333
1381	evg1327291	76.78203117	3.957352693	2.256078883	1.754084364	0.079416052	0.922859385
1382	evg1234075	93.2264781	-3.881917303	2.215774583	-1.751945948	0.079783103	0.926453858
1383	evg11096336	128.3358281	3.759684007	2.14940298	1.749175953	0.080260609	0.931324844
1384	evg11162724	1503.599665	3.505649698	2.005164519	1.748310258	0.080410318	0.931729659
1385	evg168569	2097.16491	3.498910681	2.001318502	1.74830277	0.080411614	0.931729659
1386	evg1271235	866.7983043	-3.521207989	2.015379344	-1.747168839	0.080608055	0.933331941
1387	evg1294585	138.7896874	-3.735777785	2.140416426	-1.745350924	0.080923803	0.936312319
1388	evg1609963	51.45231984	-4.179072517	2.395591065	-1.744484932	0.081074567	0.937380867
1389	evg11073933	65.06744817	-4.023796975	2.308879552	-1.742748759	0.08137751	0.939529704
1390	evg11004201	65.06744817	-4.023796975	2.308879552	-1.742748759	0.08137751	0.939529704
1391	evg176628	111.5594307	-3.786761151	2.175213819	-1.740868469	0.081706637	0.941974216
1392	evg11381577	333.2644928	-3.572487296	2.051989984	-1.740986712	0.081685908	0.941974216
1393	evg1313148	32450.61263	-3.458512723	1.989402464	-1.738468101	0.082128366	0.946156511
1394	evg11278397	516.1502716	3.522103344	2.027759531	1.736943306	0.082397178	0.948380519
1395	evg1566952	143.5075116	-3.703741405	2.132627975	-1.736703002	0.082439608	0.948380519
1396	evg1795460	201.7570759	-3.630459262	2.090991812	-1.736237914	0.082521776	0.948645745
1397	evg11421146	45.38949425	4.213185321	2.429030205	1.734513351	0.082827039	0.951473387
1398	evg1876167	207.4036735	-3.618779545	2.087389266	-1.733639051	0.082982147	0.952573316
1399	evg1516798	239.3517544	-3.594117563	2.073916562	-1.733009722	0.083093941	0.953174813
1400	evg1537298	169.7350371	3.648134598	2.105880143	1.732356236	0.083210155	0.95382612
1401	evg1758130	50.52354656	-4.151327711	2.396929288	-1.731935828	0.083284989	0.954002498
1402	evg1960158	4119.22302	-3.448657694	1.991885919	-1.731353016	0.083388821	0.954510556
1403	evg1215724	76.82502993	-3.892958951	2.253709486	-1.727356155	0.08410372	0.962007481
1404	evg1855121	56.54681328	4.035190637	2.337802884	1.726061108	0.08433642	0.963721389
1405	evg11540516	90.55711489	3.807374759	2.206081471	1.725854104	0.084373663	0.963721389
1406	evg11620738	4368.326894	3.431333211	1.989599038	1.72463554	0.084593174	0.965541438
1407	evg1544376	151.1148528	3.650602409	2.117652776	1.723890928	0.084727535	0.965701341
1408	evg1222168	84.70928312	3.827903071	2.220462947	1.723921166	0.084722076	0.965701341
1409	evg169122	1396.596383	3.444530798	1.999046324	1.723087032	0.084872787	0.966670329
1410	evg11506979	455.9829625	3.494899979	2.028766054	1.722672741	0.084947722	0.966837624
1411	evg11038199	385.5509886	-3.504320962	2.037332264	-1.720053731	0.085422675	0.970394291
1412	evg11549544	240.8188722	-3.558346719	2.069267039	-1.719616971	0.085502089	0.970394291
1413	evg1409831	398.2373437	-3.501923898	2.035690923	-1.720263061	0.085384635	0.970394291
1414	evg1256944	101.7333534	-3.758746917	2.185526517	-1.719835879	0.085462279	0.970394291
1415	evg12412	171.2761128	-3.615428136	2.103553209	-1.718724357	0.085664575	0.97094285
1416	evg11454	5095.788566	-3.415664566	1.987368895	-1.718686739	0.085671428	0.97094285
1417	evg1516050	56.17014412	-4.034684552	2.348574743	-1.717928955	0.085809575	0.971136851
1418	evg11162783	107.8443376	-3.734294154	2.173525325	-1.718081731	0.085781709	0.971136851
1419	evg1795635	126.6416768	-3.682292872	2.144956599	-1.716721389	0.08603009	0.972419426
1420	evg11431684	2198.676389	-3.419827534	1.992157921	-1.716644799	0.086044092	0.972419426
1421	evg11545827	1257.251152	3.429086182	1.998581731	1.715759795	0.086206015	0.973563784
1422	evg11167276	88.11822505	-3.794934679	2.214335377	-1.71380303	0.086564907	0.97555732
1423	evg1248010	163.7719687	-3.611928949	2.107465741	-1.713873151	0.086552025	0.97555732
1424	evg11378716	105.4088876	3.720989757	2.171138651	1.713842529	0.08655765	0.97555732
1425	evg1510730	49.13038664	-4.108683653	2.399117806	-1.712581034	0.086789645	0.976718248
1426	evg11527891	55.47012426	4.005747007	2.338848358	1.712700609	0.086767633	0.976718248
1427	evg11264778	66.62744329	3.901247259	2.27901824	1.711810459	0.086931604	0.97763026
1428	evg11108380	1851.110508	-3.408217907	1.992262277	-1.710727522	0.087131425	0.979191249
1429	evg11051474	1823.064995	3.40332225	1.991636104	1.708807268	0.087486656	0.979752865
1430	evg1226003	533.6817273	-3.452012823	2.019397373	-1.709427212	0.087371844	0.979752865
1431	evg11405330	2009.973738	3.402291092	1.99068849	1.709102709	0.087431926	0.979752865
1432	evg11050850	569.4876572	3.447054999	2.01620913	1.709671357	0.087326662	0.979752865
1433	evg1629679	142.5752985	3.626273036	2.120958144	1.709733427	0.087315178	0.979752865
1434	evg139120	112.5621619	-3.69365256	2.162195095	-1.70828829	0.087582863	0.980146295
1435	evg1532733	118.6731461	-3.675505409	2.152613058	-1.707462191	0.08773618	0.980515047
1436	evg1280179	174.6007772	-3.581698642	2.097685882	-1.707452327	0.087738011	0.980515047
1437	evg1514250	60.241267	3.927435911	2.306581361	1.702708596	0.088622615	0.988336159
1438	evg1273439	76.70807329	3.809043685	2.236901036	1.702821727	0.088601436	0.988336159
1439	evg1121506	148.7636804	-3.603898775	2.11643625	-1.702814708	0.08860275	0.988336159
1440	evg1528152	87.32704781	3.751159029	2.205237042	1.701023046	0.08893866	0.991171952
1441	evg11329881	54.39343523	3.975689923	2.3399884	1.69902121	0.089315187	0.994677396
1442	evg1740435	171.7404994	3.554889584	2.093680665	1.697913939	0.089524006	0.995665804
1443	evg180548	224.2970275	3.508997809	2.066678255	1.697892646	0.089528026	0.995665804
1444	evg1323014	59.70292249	3.91363018	2.306949347	1.696452584	0.089800203	0.998001144
1445	evg1455027	425.3110848	-3.014479136	1.976895582	-1.524855012	0.127295265	0.999994238
1446	evg1706181	172.2272454	0.272107929	1.805489149	0.150711473	0.880203323	0.999994238
1447	evg11526729	104.8309843	-0.520137157	1.870077206	-0.278136729	0.780907402	0.999994238
1448	evg11004248	83.04609096	-0.343177057	1.902580381	-0.180374538	0.856858543	0.999994238
1449	evg1799367	339.2550805	0.787369103	1.778492131	0.442717226	0.657970281	0.999994238
1450	evg11421700	240.0775735	-1.158034874	1.820963189	-0.635946339	0.524811398	0.999994238
1451	evg142174	663.4777933	0.675981188	1.749838096	0.386310705	0.699266573	0.999994238
1452	evg1568427	4264.950988	-0.302042157	1.716209402	-0.175993767	0.860298839	0.999994238
1453	evg11506313	415.8719964	1.601189259	1.828669365	0.87560348	0.381245633	0.999994238
1454	evg1656713	57.25027305	-0.063625247	1.977630125	-0.032172471	0.97433451	0.999994238
1455	evg1290923	809.3072382	0.097311703	1.729876482	0.056253556	0.955139817	0.999994238
1456	evg11482159	249.2982283	-0.081527163	1.774812331	-0.045935653	0.963361537	0.999994238
1457	evg163298	2124.049456	0.034008363	1.716958204	0.019807333	0.984197068	0.999994238
1458	evg175190	206.8756487	-0.487222149	1.796043532	-0.271275245	0.786179345	0.999994238
1459	evg11169169	450.6665954	-2.303644869	1.896144119	-1.21491022	0.224400335	0.999994238
1460	evg140129	1425.396955	-0.115277428	1.721210807	-0.066974613	0.946601913	0.999994238
1461	evg11008314	127.7046062	-0.136530448	1.835232353	-0.074394094	0.940696808	0.999994238
1462	evg1319765	1537.291776	-1.238471484	1.770588063	-0.699469012	0.484258972	0.999994238
1463	evg1441062	513.0148018	0.772009991	1.761645721	0.438232263	0.661217923	0.999994238
1464	evg152005	1086.903812	0.067232847	1.724505931	0.03898673	0.968900969	0.999994238
1465	evg1260373	335.6758634	0.661359599	1.772960922	0.37302548	0.70912948	0.999994238
1466	evg1799635	333.988592	2.64724409	1.945007643	1.361045598	0.17349928	0.999994238
1467	evg1424341	112.1906525	0.526370615	1.860440533	0.282927944	0.777232073	0.999994238
1468	evg11051232	688.6595889	1.166696661	1.77813187	0.656136185	0.511736504	0.999994238
1469	evg11159722	185.2919896	-0.253714042	1.798827095	-0.141044152	0.887835063	0.999994238
1470	evg137064	593.3898096	-0.880353236	1.763372843	-0.499243957	0.617607531	0.999994238
1471	evg1222890	117.14411	-2.483844303	2.01236012	-1.23429414	0.217093319	0.999994238
1472	evg11695883	641.0049198	-0.045296329	1.734951335	-0.026108127	0.979171095	0.999994238
1473	evg136488	459.7823332	-0.380789417	1.749974109	-0.217597172	0.827742988	0.999994238
1474	evg11110152	176.1607723	-0.52804815	1.810738534	-0.29162032	0.770576938	0.999994238
1475	evg168487	47.87654271	-0.83117504	2.047354172	-0.40597521	0.684760815	0.999994238
1476	evg11464146	320.2255479	-0.355066196	1.76467377	-0.201207839	0.840536062	0.999994238
1477	evg1624286	539.1305305	-0.654829199	1.754632115	-0.373200281	0.708999387	0.999994238
1478	evg165229	137.0043787	0.107861637	1.826710337	0.05904693	0.952914729	0.999994238
1479	evg139752	823.809861	-0.953931436	1.760099174	-0.541975958	0.587835068	0.999994238
1480	evg1450229	69.60811754	-1.318792198	1.986498622	-0.663877731	0.50676857	0.999994238
1481	evg11141322	2166.626831	-0.18852571	1.718020801	-0.109734242	0.912620143	0.999994238
1482	evg1720933	401.634246	-1.706251628	1.839930258	-0.927345817	0.353747013	0.999994238
1483	evg169640	1157.989367	0.343662396	1.727536842	0.198932022	0.84231592	0.999994238
1484	evg1815147	236.9610232	0.182712917	1.779025068	0.102703958	0.918197932	0.999994238
1485	evg11356076	441.1157102	0.072593505	1.7466023	0.041562698	0.96684731	0.999994238
1486	evg1803834	51.84618851	-0.009177714	2.00318775	-0.004581555	0.996344461	0.999994238
1487	evg161100	404.6716786	0.317206061	1.753196124	0.180930163	0.856422393	0.999994238
1488	evg164984	1184.688159	-1.826462088	1.825096693	-1.000748122	0.316948596	0.999994238
1489	evg11173621	48.29965054	-0.055273879	2.023070677	-0.027321774	0.978203091	0.999994238
1490	evg1862824	13712.32101	-0.111647283	1.710748994	-0.065262223	0.94796522	0.999994238
1491	evg11189749	108.943386	2.239357174	1.994465684	1.122785512	0.2615286	0.999994238
1492	evg150879	485.9324609	-0.802046581	1.765087102	-0.454394902	0.649544621	0.999994238
1493	evg11049867	1875.569924	-0.978268042	1.750502496	-0.558849841	0.576264204	0.999994238
1494	evg167722	117.7392129	-0.653515607	1.859300495	-0.351484663	0.725224777	0.999994238
1495	evg11047686	229.5394367	-0.056704897	1.780205622	-0.031853004	0.974589277	0.999994238
1496	evg163432	1952.437953	0.085371838	1.717859367	0.04969664	0.960364134	0.999994238
1497	evg1320233	522.4607701	-0.120452561	1.74118466	-0.06917851	0.944847528	0.999994238
1498	evg178814	289.0136058	3.455275385	2.044518217	1.690019368	0.091024249	0.999994238
1499	evg1452850	764.0725395	0.31576689	1.734215283	0.18208056	0.855519504	0.999994238
1500	evg1719590	47.63402968	-0.611695419	2.039100074	-0.29998303	0.7641901	0.999994238
1501	evg1229191	1566.819886	-0.197022141	1.721062784	-0.114477021	0.908859661	0.999994238
1502	evg174384	270.513818	1.633318246	1.85181054	0.882011529	0.377770572	0.999994238
1503	evg1270310	1047.276152	-0.918814454	1.753738549	-0.523917578	0.600335868	0.999994238
1504	evg1638706	660.4283211	-0.554192239	1.744999792	-0.317588713	0.750796937	0.999994238
1505	evg1268628	470.0177587	0.274878754	1.746755964	0.157365287	0.874956969	0.999994238
1506	evg11274224	226.7376373	-0.91436841	1.808989738	-0.505458041	0.613237162	0.999994238
1507	evg173214	56.98712062	0.443510156	1.984643377	0.223470957	0.823168984	0.999994238
1508	evg11590173	145.6522899	-2.213037983	1.959032715	-1.129658513	0.258620145	0.999994238
1509	evg11514760	49.24906322	-0.493051592	2.025395892	-0.243434676	0.807668684	0.999994238
1510	evg11201727	180.5002074	-0.218018463	1.800508886	-0.121087135	0.903622019	0.999994238
1511	evg11069620	633.3683395	1.814009904	1.835431141	0.988329043	0.322991526	0.999994238
1512	evg151633	3138.515832	-0.610742051	1.727538633	-0.353533078	0.723688835	0.999994238
1513	evg156989	115.3140827	0.21321404	1.84895085	0.115316229	0.908194475	0.999994238
1514	evg1981596	55.96375006	0.798173325	2.002599793	0.398568565	0.690211128	0.999994238
1515	evg1292985	55.10549475	-1.786775354	2.080104503	-0.858983456	0.390349644	0.999994238
1516	evg1981208	79.06440551	-1.786775856	2.001669472	-0.892642807	0.372048487	0.999994238
1517	evg1985243	983.8271777	-3.257521545	1.982993081	-1.642729657	0.10043888	0.999994238
1518	evg1198029	548.5575793	-0.535489753	1.749342476	-0.306109158	0.759521535	0.999994238
1519	evg1802669	439.7001909	0.956437813	1.777264781	0.538151559	0.590472419	0.999994238
1520	evg1699232	178.7269385	2.710703289	1.992208694	1.360652274	0.173623604	0.999994238
1521	evg1281563	83.46919879	0.092198919	1.897667525	0.048585391	0.961249712	0.999994238
1522	evg1841744	146.5019455	-0.428647919	1.825498903	-0.234811381	0.814355134	0.999994238
1523	evg1323745	342.7861389	0.196341684	1.758287528	0.111666426	0.911087901	0.999994238
1524	evg114460	448.1709472	0.473866702	1.753769642	0.270198942	0.787007207	0.999994238
1525	evg11065305	318.7859493	0.451157883	1.767673969	0.255226863	0.798547884	0.999994238
1526	evg1836619	262.5212079	1.217448321	1.819306281	0.669182718	0.503378929	0.999994238
1527	evg11166471	100.9266966	-0.115110533	1.866806123	-0.06166175	0.950832201	0.999994238
1528	evg11177991	63.33201809	1.320123633	2.005588863	0.658222459	0.510395195	0.999994238
1529	evg1716424	148.7980794	1.16128276	1.860444934	0.624196255	0.532498706	0.999994238
1530	evg1326113	164.7850195	0.055673767	1.807250595	0.030805781	0.97542443	0.999994238
1531	evg11137208	10596.15937	0.387453192	1.715936756	0.225796895	0.821359392	0.999994238
1532	evg163461	970.7503939	0.257978552	1.728486088	0.149251159	0.881355453	0.999994238
1533	evg1800245	316.8871239	0.593356645	1.773005521	0.334661476	0.737880465	0.999994238
1534	evg1746042	202.728848	-0.234798357	1.791168688	-0.13108668	0.895706738	0.999994238
1535	evg163559	1256.779885	0.177565566	1.723398612	0.103032209	0.917937408	0.999994238
1536	evg11058199	219.1750149	0.04872138	1.783440548	0.027318758	0.978205496	0.999994238
1537	evg138773	636.1443397	0.979300756	1.767381503	0.554096982	0.579512476	0.999994238
1538	evg11169721	203.0315593	1.240691509	1.838471023	0.67484964	0.499771299	0.999994238
1539	evg1409369	242.6712589	2.284367663	1.922678178	1.188117538	0.234787106	0.999994238
1540	evg11112379	78.15971153	-0.063302645	1.90988258	-0.033144783	0.97355913	0.999994238
1541	evg1604136	132.4465098	0.692955447	1.846100472	0.375361719	0.707391471	0.999994238
1542	evg1304353	1408.613678	0.459776401	1.728452303	0.266004679	0.790235605	0.999994238
1543	evg1770760	25525.86652	-0.946377733	1.740392744	-0.543772511	0.586598027	0.999994238
1544	evg11596630	329.6371171	-0.783570945	1.779851831	-0.440245042	0.65975964	0.999994238
1545	evg11159110	221.7394611	-0.027248262	1.782557666	-0.015286048	0.987803973	0.999994238
1546	evg1716	4116.622455	-0.200598919	1.714557534	-0.116997485	0.906862047	0.999994238
1547	evg1964679	2932.694513	-2.302793577	1.865157255	-1.234637761	0.216965349	0.999994238
1548	evg1285058	272.9406682	-0.188058945	1.770246587	-0.106233192	0.915397337	0.999994238
1549	evg156243	12211.92045	-0.04223962	1.710519868	-0.024694025	0.980299021	0.999994238
1550	evg11024703	5440.521689	0.922106767	1.741277309	0.529557677	0.596418645	0.999994238
1551	evg11193507	59.82331903	-1.860024006	2.066968148	-0.899880343	0.368183932	0.999994238
1552	evg184234	49.72548952	0.688549272	2.029093375	0.339338386	0.734354828	0.999994238
1553	evg1229820	113.427297	1.174215922	1.893175638	0.620236125	0.535102341	0.999994238
1554	evg1270258	48.6694399	0.242960806	2.022466226	0.120130958	0.904379409	0.999994238
1555	evg11375488	5530.060594	0.747648174	1.731562856	0.431776514	0.665903851	0.999994238
1556	evg11082253	210.30695	-0.301356387	1.789573136	-0.168395681	0.866272006	0.999994238
1557	evg11263452	852.2028042	0.09299385	1.728824832	0.05379021	0.95710231	0.999994238
1558	evg1317666	430.448577	1.549736511	1.822821629	0.850185496	0.395221964	0.999994238
1559	evg189706	129.3729583	0.068266408	1.83314752	0.037239997	0.970293648	0.999994238
1560	evg11605459	1653.288679	0.375053411	1.724054965	0.217541447	0.827786411	0.999994238
1561	evg11030122	647.1571828	1.242533558	1.785243664	0.696002223	0.486427438	0.999994238
1562	evg1825847	99.0072318	0.508668554	1.877815511	0.270883136	0.786480916	0.999994238
1563	evg11514318	191.6214075	-1.030157402	1.828832583	-0.563286881	0.57323955	0.999994238
1564	evg158057	2086.662892	0.633774198	1.731146493	0.366100847	0.714289825	0.999994238
1565	evg1439828	2611.989099	0.069078724	1.715626565	0.040264429	0.967882312	0.999994238
1566	evg11471620	69.06117328	-0.141449555	1.935179616	-0.07309376	0.941731507	0.999994238
1567	evg11590569	48.81735564	0.362076258	2.023802279	0.178908909	0.858009227	0.999994238
1568	evg11069605	58.52475638	-2.239284581	2.110903844	-1.060817899	0.288772666	0.999994238
1569	evg1424375	53.51454052	0.486230794	2.001943706	0.242879354	0.80809886	0.999994238
1570	evg1979218	109.4129325	-0.102812163	1.85503401	-0.05542333	0.95580121	0.999994238
1571	evg151233	984.2090067	0.294247205	1.728951359	0.17018825	0.864862092	0.999994238
1572	evg11022290	12061.91497	0.934999835	1.740405748	0.537230951	0.591108094	0.999994238
1573	evg135136	105.8010364	-0.918486553	1.887095107	-0.4867198	0.626456912	0.999994238
1574	evg1764326	1047.425788	-2.50157841	1.897146908	-1.318600262	0.187302786	0.999994238
1575	evg11037170	909.3378405	0.121133067	1.727821445	0.070107399	0.944108178	0.999994238
1576	evg1739308	47.35023785	0.397637258	2.033411831	0.195551758	0.844961023	0.999994238
1577	evg176785	82.45786789	1.080759682	1.936073177	0.558222538	0.576692433	0.999994238
1578	evg1856210	458.1501001	-0.050967521	1.745147318	-0.029205283	0.976700868	0.999994238
1579	evg11167306	457.2832451	-0.16806602	1.746116867	-0.096251301	0.923320988	0.999994238
1580	evg1533742	78.7100957	0.721006164	1.924761465	0.374595074	0.707961637	0.999994238
1581	evg11197180	208.8725112	-0.10407572	1.787333388	-0.058229606	0.953565738	0.999994238
1582	evg11113933	103.7869743	-0.161632856	1.863108146	-0.086754414	0.930866723	0.999994238
1583	evg11055657	1732.681595	-0.170997956	1.719714165	-0.09943394	0.920793736	0.999994238
1584	evg1979845	120.27442	0.033393787	1.842044026	0.018128658	0.985536216	0.999994238
1585	evg157675	6580.214223	-1.136218881	1.754905585	-0.647452997	0.517338806	0.999994238
1586	evg11078894	90.28192281	2.827910691	2.087596639	1.354625045	0.17553705	0.999994238
1587	evg170201	205.1814974	0.527148807	1.797855873	0.293209714	0.769361859	0.999994238
1588	evg1185338	275.7132284	0.869654594	1.793751439	0.484824471	0.627800862	0.999994238
1589	evg152226	2603.072876	-1.061889012	1.753538391	-0.605569298	0.544800795	0.999994238
1590	evg1441109	93.15596013	-1.14041667	1.920359779	-0.593855736	0.552608607	0.999994238
1591	evg1700946	384.9627656	0.052125883	1.751887937	0.029754119	0.97626315	0.999994238
1592	evg1735606	3287.497947	-0.739975353	1.733227492	-0.426934927	0.669426725	0.999994238
1593	evg11070563	59.57220625	-0.173807636	1.968824679	-0.088279895	0.929654218	0.999994238
1594	evg11181429	64.90233292	-0.253351941	1.950140146	-0.129914735	0.896633886	0.999994238
1595	evg155653	365.8214362	-0.504104326	1.763007104	-0.28593437	0.774928388	0.999994238
1596	evg11108807	298.3340177	-0.441646681	1.770950238	-0.249384015	0.803063749	0.999994238
1597	evg1399819	876.0120792	-1.626896009	1.811104933	-0.898289204	0.369031387	0.999994238
1598	evg11175767	3245.914703	0.214111004	1.715831699	0.124785551	0.900693326	0.999994238
1599	evg1559231	65.20676416	-1.357526928	2.003412785	-0.6776072	0.49802078	0.999994238
1600	evg1809699	1850.405328	0.608926424	1.731099809	0.35175697	0.725020531	0.999994238
1601	evg11007946	233.7429958	0.400030167	1.784448463	0.224175803	0.822620511	0.999994238
1602	evg11164783	776.3529862	0.023800795	1.730430207	0.013754265	0.98902603	0.999994238
1603	evg11409489	51.94422569	3.196707711	2.24925285	1.421230926	0.155249637	0.999994238
1604	evg138925	336.3672835	0.033181059	1.7579101	0.018875288	0.984940594	0.999994238
1605	evg11469202	91.54436649	0.340125423	1.885555597	0.180384723	0.856850547	0.999994238
1606	evg1712263	537.5946147	2.609312712	1.92305975	1.356854727	0.174827374	0.999994238
1607	evg1989082	137.0783366	0.128945635	1.826811611	0.070585075	0.943727989	0.999994238
1608	evg1529118	638.8205827	0.65634476	1.749903716	0.375074785	0.707604849	0.999994238
1609	evg1417496	370.8884104	-0.434375372	1.760154187	-0.246782569	0.805076501	0.999994238
1610	evg11396923	72.97750061	0.094569756	1.923346454	0.049169382	0.960784312	0.999994238
1611	evg1531980	63.22538116	0.561135353	1.963626968	0.285764742	0.775058315	0.999994238
1612	evg1426619	91.16253747	-0.46992599	1.889998905	-0.248638234	0.803640631	0.999994238
1613	evg1319506	1416.250258	-0.906977014	1.748963209	-0.518579813	0.604053789	0.999994238
1614	evg1872295	531.8878189	-0.01168664	1.740120921	-0.006715993	0.994641453	0.999994238
1615	evg1199096	214.9336169	0.368783871	1.789362397	0.206097922	0.836714422	0.999994238
1616	evg1357777	76.39676225	-0.201821879	1.915508403	-0.105362043	0.916088534	0.999994238
1617	evg18223	188.2038658	1.957109229	1.907484537	1.026015777	0.304884147	0.999994238
1618	evg165227	86.98305771	-0.351282059	1.89464868	-0.185407491	0.852909433	0.999994238
1619	evg1441140	395.7743745	0.382273316	1.755652461	0.217738604	0.827632784	0.999994238
1620	evg1261552	207.6358668	-0.4348552	1.794121128	-0.242377838	0.808487405	0.999994238
1621	evg1431647	46.98044849	0.090357481	2.031182921	0.044485152	0.964517687	0.999994238
1622	evg173685	570.5299472	0.006041841	1.738033918	0.00347625	0.997226359	0.999994238
1623	evg174458	337.4852514	-0.068554483	1.75788701	-0.03899823	0.968891799	0.999994238
1624	evg11345840	89.22243329	0.425516529	1.891921038	0.224912414	0.822047411	0.999994238
1625	evg181555	196.366751	0.27964174	1.794385777	0.155842597	0.876157093	0.999994238
1626	evg1764736	158.8185112	-0.687702008	1.826813441	-0.376448953	0.706583158	0.999994238
1627	evg1109883	96.96049068	0.925928932	1.899815778	0.487378273	0.625990288	0.999994238
1628	evg1537727	217.8970916	-0.090937429	1.784091911	-0.050971269	0.959348415	0.999994238
1629	evg11047019	70.33565661	-1.874238015	2.032738843	-0.922025976	0.356515027	0.999994238
1630	evg160274	1701.479973	0.548271338	1.729528376	0.31700627	0.751238845	0.999994238
1631	evg1452719	117.180229	-0.504383107	1.854223657	-0.272018483	0.785607807	0.999994238
1632	evg1410552	115.6305536	0.150750214	1.847850128	0.081581407	0.934979587	0.999994238
1633	evg1992941	183.680396	0.467530762	1.804861536	0.259039684	0.795604622	0.999994238
1634	evg168247	1022.161435	-0.682145529	1.741544982	-0.391689871	0.695287375	0.999994238
1635	evg1710175	56.80652581	-0.37174602	1.984048972	-0.187367361	0.851372612	0.999994238
1636	evg1523082	109.2615768	-1.53754889	1.927546471	-0.797671503	0.425061145	0.999994238
1637	evg11459335	5457.550919	0.951335941	1.743055215	0.545786463	0.585212729	0.999994238
1638	evg1993503	154.0181293	-0.142264871	1.814516229	-0.078403747	0.937506893	0.999994238
1639	evg1441462	92.20138759	1.60972512	1.957791443	0.82221481	0.410954651	0.999994238
1640	evg1989635	348.5359335	-0.113342834	1.756654681	-0.064521977	0.948554608	0.999994238
1641	evg1862451	1630.704009	0.195483675	1.720618051	0.113612475	0.909544998	0.999994238
1642	evg136256	6970.921623	-0.0393826	1.7115363	-0.023010087	0.981642226	0.999994238
1643	evg1197944	94.61447817	-0.259271826	1.878856036	-0.137994514	0.890244753	0.999994238
1644	evg1578177	1055.026249	-0.799834619	1.74689177	-0.457861576	0.647051894	0.999994238
1645	evg1276515	3099.870264	0.155429652	1.715309541	0.09061318	0.927799959	0.999994238
1646	evg1979831	1305.146614	-0.038513023	1.721861793	-0.022367081	0.982155139	0.999994238
1647	evg11112464	185.0081978	0.002855523	1.796720425	0.001589297	0.998731925	0.999994238
1648	evg1558934	87.6125596	-2.603058443	2.069384948	-1.257889908	0.208431574	0.999994238
1649	evg11486523	139.1371174	0.286145456	1.827285207	0.156595946	0.875563297	0.999994238
1650	evg1768534	847.2424669	-0.900435175	1.756326714	-0.512680908	0.608174547	0.999994238
1651	evg11434694	221.952735	0.36383609	1.786906167	0.203612308	0.838656474	0.999994238
1652	evg1609147	49.47437674	3.622582828	2.318183553	1.562681619	0.1181275	0.999994238
1653	evg1689380	56.34213917	-0.350684506	1.985610973	-0.176612897	0.859812463	0.999994238
1654	evg1969736	402.6008581	2.890838974	1.964319873	1.471674249	0.141108865	0.999994238
1655	evg1325575	148.1616977	0.28169376	1.820404435	0.154742405	0.877024398	0.999994238
1656	evg1248640	63.45929443	1.829877115	2.048421932	0.893310644	0.371690839	0.999994238
1657	evg1245488	125.2553967	-0.281991645	1.839667025	-0.153284068	0.878174264	0.999994238
1658	evg143004	75.82573868	-0.772842413	1.934951539	-0.399411767	0.689589825	0.999994238
1659	evg11624755	34546.91929	-0.90576194	1.737761471	-0.521223399	0.602211156	0.999994238
1660	evg1689764	48.50088475	0.514867811	2.029757829	0.253659724	0.799758452	0.999994238
1661	evg1731761	810.9016323	1.22970161	1.779261792	0.691130229	0.489483705	0.999994238
1662	evg1989302	61.94745792	0.073489542	1.958658046	0.037520353	0.970070112	0.999994238
1663	evg1983393	48.07777692	-0.236587033	2.02619793	-0.116764028	0.90704705	0.999994238
1664	evg1999084	79.2037215	-0.538103669	1.916896357	-0.2807161	0.778928159	0.999994238
1665	evg1433598	545.7334206	-0.198759932	1.740727117	-0.114182131	0.909093417	0.999994238
1666	evg11531729	208.5027219	-0.173806877	1.788142179	-0.097199696	0.922567809	0.999994238
1667	evg1366338	138.8000071	0.476247584	1.832581471	0.259877987	0.794957892	0.999994238
1668	evg1677411	567.5561528	-0.549139461	1.748855114	-0.313999403	0.753521493	0.999994238
1669	evg1457686	128.7107773	0.962403029	1.86355624	0.516433585	0.605551614	0.999994238
1670	evg1577060	81.90748372	0.301750068	1.903918991	0.158488922	0.87407155	0.999994238
1671	evg11571124	83.66183325	1.461135749	1.961424447	0.744936034	0.45631039	0.999994238
1672	evg1317687	3792.394582	1.180533102	1.759919489	0.670788129	0.502355511	0.999994238
1673	evg11121356	76.8989878	-3.731619464	2.232022172	-1.671855912	0.094552738	0.999994238
1674	evg182148	66.23357462	0.545055722	1.952728741	0.27912516	0.780148775	0.999994238
1675	evg1741431	1040.499547	0.721122747	1.74305153	0.41371281	0.679084444	0.999994238
1676	evg1759850	516.5080213	0.726409562	1.759164128	0.412928817	0.679658767	0.999994238
1677	evg11446054	696.9875893	0.502722257	1.741771988	0.288626905	0.772866904	0.999994238
1678	evg1597446	208.7830738	-1.106359824	1.827176679	-0.605502378	0.544845245	0.999994238
1679	evg138879	2089.258297	-0.404764281	1.72279075	-0.234946862	0.814249977	0.999994238
1680	evg137172	221.952735	0.36383609	1.786906167	0.203612308	0.838656474	0.999994238
1681	evg1781416	80.83939445	-0.70877943	1.919901043	-0.36917498	0.711997303	0.999994238
1682	evg1200818	101.9707065	-0.483002252	1.872898376	-0.257890262	0.796491601	0.999994238
1683	evg11045944	552.3001917	-1.807193739	1.8386974	-0.982866315	0.325673238	0.999994238
1684	evg1184	16555.06039	-0.73852816	1.729127771	-0.42711023	0.669299042	0.999994238
1685	evg1438427	101.9827462	0.100003802	1.865069309	0.053619349	0.95723844	0.999994238
1686	evg11078192	329.6439969	0.064442932	1.758991802	0.036636289	0.970775008	0.999994238
1687	evg1787907	849.4870023	0.967324858	1.760244916	0.549539924	0.582634974	0.999994238
1688	evg1767805	3453.705365	0.25641353	1.716223327	0.14940569	0.881233522	0.999994238
1689	evg168488	709.6017065	-1.319791234	1.789195494	-0.737645069	0.46073016	0.999994238
1690	evg1414999	368.0659716	-0.923727355	1.782568291	-0.518200262	0.604318552	0.999994238
1691	evg11071725	111.0314059	1.243371692	1.90098395	0.654067433	0.513068362	0.999994238
1692	evg156984	8032.086376	0.312208268	1.714597146	0.18208841	0.855513344	0.999994238
1693	evg1566413	718.3700142	0.373117413	1.736945104	0.214812438	0.829913555	0.999994238
1694	evg150513	866.357997	-0.351881535	1.732546543	-0.203100769	0.839056271	0.999994238
1695	evg1403052	109.1944987	1.122697922	1.894773037	0.592523695	0.553499958	0.999994238
1696	evg1446801	73.35072988	2.786090052	2.119917127	1.314244796	0.188763838	0.999994238
1697	evg11419946	152.1365034	-0.913537871	1.842779012	-0.495739242	0.620078397	0.999994238
1698	evg11030801	539.7428329	-2.86508331	1.951974124	-1.467787546	0.142161941	0.999994238
1699	evg11470230	182.9167379	-0.339324233	1.801664163	-0.188339336	0.850610651	0.999994238
1700	evg11083887	122.3452404	0.708907253	1.856366234	0.381878985	0.702551129	0.999994238
1701	evg178579	636.1271402	-0.131046659	1.735681504	-0.075501559	0.939815657	0.999994238
1702	evg1110041	51.45575974	0.073036644	2.005354959	0.036420806	0.970946824	0.999994238
1703	evg162955	57.5787836	0.862303381	1.998744473	0.431422522	0.666161177	0.999994238
1704	evg11338737	1249.66445	-0.200816007	1.723794091	-0.116496517	0.907259046	0.999994238
1705	evg1588492	937.9732968	0.105503763	1.727144944	0.061085645	0.951291001	0.999994238
1706	evg151602	24770.15638	-1.258005395	1.762128996	-0.713912204	0.47528147	0.999994238
1707	evg11542492	250.0171676	0.10929641	1.774781323	0.061583029	0.950894892	0.999994238
1708	evg1827747	192.6069392	-0.17582613	1.794438447	-0.097983929	0.921945055	0.999994238
1709	evg1337754	64.06815691	-0.464855007	1.958033156	-0.23740916	0.812339384	0.999994238
1710	evg11298955	55.56128164	-0.201821858	1.986428603	-0.101600358	0.919073895	0.999994238
1711	evg144337	23051.15355	0.03151932	1.709850403	0.018433964	0.985292658	0.999994238
1712	evg1697288	343.2918043	0.082927901	1.757135308	0.047194943	0.962357858	0.999994238
1713	evg11077498	55.94311065	1.173680603	2.024548168	0.579724711	0.562100276	0.999994238
1714	evg11283392	64.17479385	0.213213663	1.951813239	0.109238763	0.913013116	0.999994238
1715	evg1731099	1011.126232	0.364158708	1.730103898	0.210483722	0.833290155	0.999994238
1716	evg1436206	723.0379599	-0.657972652	1.747077737	-0.376613266	0.706461028	0.999994238
1717	evg1810920	697.1458248	-1.416008832	1.797423485	-0.787799227	0.430814154	0.999994238
1718	evg141421	509.5215823	-0.874750325	1.767547948	-0.494894821	0.620674367	0.999994238
1719	evg11606146	981.5430834	0.048663462	1.726059691	0.028193383	0.977507915	0.999994238
1720	evg149578	59.16113808	0.213213639	1.970765638	0.108188226	0.913846384	0.999994238
1721	evg1519385	101.8881489	0.255858093	1.867218713	0.137026312	0.891009998	0.999994238
1722	evg1625160	222.2090076	-1.040881032	1.81824818	-0.572463673	0.56700789	0.999994238
1723	evg11182156	338.1783914	0.780119385	1.778269534	0.438695805	0.660881967	0.999994238
1724	evg1276674	507.2925264	-0.178788964	1.742731557	-0.102591225	0.918287408	0.999994238
1725	evg11556646	2385.131066	-0.087598972	1.716335771	-0.051038365	0.959294949	0.999994238
1726	evg1282192	102.3989742	-2.934666747	2.083252622	-1.408694613	0.158925488	0.999994238
1727	evg11352050	991.0561297	-1.696763601	1.81540888	-0.934645423	0.349971062	0.999994238
1728	evg11157791	3130.323708	-0.492352892	1.723101157	-0.285736499	0.775079947	0.999994238
1729	evg11432230	1481.924849	-1.489207951	1.791371637	-0.831322725	0.40579134	0.999994238
1730	evg1827199	121.8240954	-0.598710031	1.852685486	-0.323157943	0.74657563	0.999994238
1731	evg170295	1051.988817	0.106200865	1.725245736	0.06155695	0.950915661	0.999994238
1732	evg11070933	45.73520431	0.308370363	2.041761526	0.151031528	0.879950845	0.999994238
1733	evg1254144	85.83241081	-0.427240921	1.898913639	-0.224992286	0.821985275	0.999994238
1734	evg168380	453.1760032	0.648983294	1.759979859	0.368744728	0.712318006	0.999994238
1735	evg11177488	230.1809782	-0.459836257	1.787389269	-0.25726699	0.796972673	0.999994238
1736	evg1722625	288.5285797	-0.433672497	1.772541066	-0.244661467	0.806718566	0.999994238
1737	evg1530232	98.28829248	0.022531158	1.870358713	0.012046437	0.990388567	0.999994238
1738	evg1396084	284.939043	0.952936552	1.796752591	0.530366037	0.595858169	0.999994238
1739	evg1307683	78.96120848	-0.40941632	1.913467962	-0.2139656	0.830573883	0.999994238
1740	evg1281724	229.7664702	-0.988852411	1.812586733	-0.545547638	0.585376926	0.999994238
1741	evg11536318	86.08696349	0.146099908	1.892872588	0.077184227	0.938476989	0.999994238
1742	evg1633899	163.6670517	0.266325536	1.810146007	0.147129312	0.883029954	0.999994238
1743	evg11287934	46.90649061	0.02878997	2.03145584	0.014172087	0.988692689	0.999994238
1744	evg1437782	50.37907072	0.012915953	2.01103742	0.006422532	0.994875596	0.999994238
1745	evg1193801	569.4532582	0.00059772	1.738087248	0.000343895	0.999725611	0.999994238
1746	evg1581928	481.7805003	-0.23564467	1.745257307	-0.135020016	0.892596048	0.999994238
1747	evg1396337	404.5203229	2.53738721	1.924722751	1.318313096	0.187398859	0.999994238
1748	evg11283266	66.64464279	0.191518706	1.943187517	0.098559045	0.921488389	0.999994238
1749	evg1724254	497.922236	0.022120471	1.742225091	0.012696678	0.989869789	0.999994238
1750	evg11171445	366.0261103	-0.050537594	1.754071406	-0.028811594	0.977014854	0.999994238
1751	evg11272860	236.5189959	-1.495876059	1.848502878	-0.809236533	0.418379105	0.999994238
1752	evg1230161	47.1816827	0.682696536	2.043823935	0.334029035	0.738357649	0.999994238
1753	evg11317674	169.0384572	4.14E-05	1.804761049	2.29E-05	0.999981695	0.999994238
1754	evg1278482	376.1944578	-0.772732586	1.773258641	-0.435769812	0.663003748	0.999994238
1755	evg1863991	1166.092054	-0.887578498	1.750302726	-0.507099992	0.612084661	0.999994238
1756	evg183144	181.974205	1.375763045	1.857725858	0.740563006	0.458958446	0.999994238
1757	evg1289865	218.5265935	-0.801329247	1.805341986	-0.443865624	0.657139739	0.999994238
1758	evg11037080	19727.44893	0.258451083	1.712294092	0.150938489	0.880024238	0.999994238
1759	evg1313835	21142.49006	1.25611707	1.762088781	0.712856857	0.475934338	0.999994238
1760	evg11041940	2866.252825	0.566350852	1.726286635	0.328074632	0.742855234	0.999994238
1761	evg11156067	239.7920618	0.568056301	1.788212902	0.317667041	0.750737515	0.999994238
1762	evg1988983	1807.776355	0.210017814	1.719831091	0.122115372	0.902807648	0.999994238
1763	evg1392757	127.3881354	-0.080845949	1.835111109	-0.04405507	0.964860507	0.999994238
1764	evg11578639	350.7907886	0.650166179	1.770410537	0.367240346	0.713439747	0.999994238
1765	evg1536217	1894.513459	-0.327001179	1.721623106	-0.189937727	0.849357929	0.999994238
1766	evg11134419	6423.167261	-0.31887949	1.715266891	-0.185906632	0.852517982	0.999994238
1767	evg11152215	61.81158183	0.969284527	1.987758736	0.487626848	0.625814175	0.999994238
1768	evg1864014	921.5598089	0.087959373	1.727339279	0.050921886	0.959387766	0.999994238
1769	evg1234533	158.6619957	-0.222882964	1.812557167	-0.122966033	0.902133996	0.999994238
1770	evg11365640	319.0370621	0.172445875	1.761490848	0.097897684	0.922013539	0.999994238
1771	evg1264482	101.0797722	-2.840635629	2.074133369	-1.369553024	0.170826472	0.999994238
1772	evg1199760	135.8864109	0.362960723	1.831823594	0.198141745	0.842934165	0.999994238
1773	evg11188549	197.6446742	0.434467101	1.797801983	0.241665715	0.809039198	0.999994238
1774	evg140827	2173.843744	-0.237763702	1.718733884	-0.138336542	0.889974447	0.999994238
1775	evg145908	47.16104329	1.120099588	2.067061846	0.541880056	0.587901137	0.999994238
1776	evg139976	127.6512878	-0.30679073	1.838078178	-0.166908423	0.867442106	0.999994238
1777	evg138581	199.6828156	0.641074574	1.804320902	0.355299644	0.722365122	0.999994238
1778	evg1728871	206.2667862	0.157180881	1.788720176	0.087873376	0.929977317	0.999994238
1779	evg1358619	136.8685026	0.501644243	1.83497164	0.273379834	0.784561252	0.999994238
1780	evg1448465	623.2343911	0.215537751	1.737214497	0.124070891	0.901259145	0.999994238
1781	evg1311065	50.88473617	-0.7660228	2.027019948	-0.377905901	0.705500498	0.999994238
1782	evg154705	910.9975928	0.235461699	1.729210703	0.136167153	0.891689141	0.999994238
1783	evg11574991	480.8293677	3.102172865	1.981955404	1.565208207	0.117534098	0.999994238
1784	evg1966667	2008.823091	0.298404704	1.720488246	0.173441873	0.862304114	0.999994238
1785	evg1224448	165.8049502	-0.909499841	1.834129352	-0.495875517	0.619982241	0.999994238
1786	evg1114594	283.4684853	0.449914534	1.773907298	0.253629113	0.799782103	0.999994238
1787	evg1573804	45.13494158	1.689643762	2.123841805	0.795560083	0.426287776	0.999994238
1788	evg11086877	50.43238918	0.444538022	2.016724088	0.220425801	0.825539553	0.999994238
1789	evg1855248	2564.905454	-0.555696155	1.7265684	-0.321850067	0.747566283	0.999994238
1790	evg1432402	75.80509927	-0.513764403	1.924403082	-0.266973384	0.789489654	0.999994238
1791	evg1734953	204.6534726	-1.774138962	1.883885224	-0.94174472	0.346323353	0.999994238
1792	evg11103618	165.4351608	-1.009172609	1.840376319	-0.548351225	0.58345076	0.999994238
1793	evg11282012	267.1547546	-0.458801478	1.77775664	-0.2580789	0.796346016	0.999994238
1794	evg11053934	700.2709749	0.545929275	1.743217753	0.313173311	0.754148994	0.999994238
1795	evg1212517	151.56032	0.251433491	1.817513382	0.138339279	0.889972284	0.999994238
1796	evg1310598	445.8042953	0.265210317	1.74845539	0.151682633	0.879437256	0.999994238
1797	evg1582983	58.38028054	0.362590554	1.976663235	0.183435675	0.854456186	0.999994238
1798	evg1215776	87.14301311	0.396924981	1.895153474	0.20944213	0.834103107	0.999994238
1799	evg1859851	55.69715773	-1.224899985	2.030667225	-0.603200746	0.546375152	0.999994238
1800	evg1254052	55.88979219	0.743725804	2.000388121	0.371790752	0.71004865	0.999994238
1801	evg11001635	195.0647485	-0.485015705	1.800600895	-0.269363248	0.787650165	0.999994238
1802	evg11069091	53.14475115	0.213213618	1.997880391	0.106719911	0.915011186	0.999994238
1803	evg1868444	84.43065113	0.542917817	1.905036728	0.284990735	0.77565124	0.999994238
1804	evg1654790	159.8126426	-0.183542773	1.811298317	-0.101332161	0.919286787	0.999994238
1805	evg11200078	73.46596656	1.923698981	2.026899095	0.94908473	0.34257752	0.999994238
1806	evg1254967	805.5646259	-0.205447143	1.731131455	-0.118677956	0.905530502	0.999994238
1807	evg11269903	3405.882141	1.353387331	1.773776687	0.762997586	0.445464835	0.999994238
1808	evg11009208	72.50107432	-0.71426939	1.941045064	-0.367981869	0.712886754	0.999994238
1809	evg11621149	2228.739405	1.852127582	1.821162912	1.017002691	0.309152149	0.999994238
1810	evg11062865	959.1665271	0.05233462	1.726464308	0.030313178	0.975817287	0.999994238
1811	evg1980564	684.8877374	-0.32846838	1.737014969	-0.189099337	0.850014961	0.999994238
1812	evg1407886	54.70646623	-0.102812336	1.989381489	-0.051680553	0.958783233	0.999994238
1813	evg135869	69.58747814	-1.004371778	1.9649246	-0.511150289	0.609245824	0.999994238
1814	evg1188007	87.53688178	2.290019616	2.03274087	1.126567409	0.259925425	0.999994238
1815	evg1322150	1283.225845	0.022226056	1.722041418	0.012906807	0.989702144	0.999994238
1816	evg1996586	211.0465287	-0.162292921	1.787090087	-0.090814068	0.927640331	0.999994238
1817	evg1536273	65.23944322	-0.658458033	1.960989389	-0.335778478	0.737037921	0.999994238
1818	evg1648452	515.0718626	-2.080036945	1.867983439	-1.113520014	0.265485158	0.999994238
1819	evg1677231	303.5575074	-0.601478343	1.775701418	-0.338727185	0.734815259	0.999994238
1820	evg1990567	256.5684591	-0.418137876	1.779006878	-0.235040056	0.814177644	0.999994238
1821	evg1452179	230.4441307	-0.588097865	1.791862301	-0.328204832	0.742756795	0.999994238
1822	evg177458	65.86378526	0.323396085	1.947895877	0.166023292	0.86813862	0.999994238
1823	evg16981	112.906152	-0.272210733	1.853109073	-0.14689407	0.883215633	0.999994238
1824	evg1539331	120.8454436	0.381719124	1.846389483	0.206738138	0.836214371	0.999994238
1825	evg11085594	88.79588556	-1.691198869	1.972513997	-0.857382443	0.391233559	0.999994238
1826	evg181830	52.9555566	0.832938519	2.018540462	0.412643955	0.679867492	0.999994238
1827	evg1599417	1409.284458	-1.612858858	1.80287419	-0.89460422	0.370998695	0.999994238
1828	evg1268695	1042.613367	0.412960384	1.730924047	0.238577993	0.811432832	0.999994238
1829	evg1783449	65.69523011	0.52515625	1.95384659	0.268780698	0.788098448	0.999994238
1830	evg1573554	59.00118268	-0.913892623	1.996618076	-0.457720299	0.647153402	0.999994238
1831	evg11064085	739.9519534	-0.372546115	1.736304679	-0.21456264	0.830108325	0.999994238
1832	evg1417799	90.65687202	-0.041102239	1.883312861	-0.021824435	0.982588003	0.999994238
1833	evg11460	2926.996317	-0.321328166	1.718409262	-0.18699164	0.851667188	0.999994238
1834	evg11603285	84.82967965	-0.434939601	1.901184676	-0.228772936	0.819045403	0.999994238
1835	evg1984829	183.7973526	-1.853446439	1.900063567	-0.97546549	0.329329412	0.999994238
1836	evg1440501	2943.475163	-1.560988069	1.792235022	-0.870972863	0.38376897	0.999994238
1837	evg11526251	1016.249965	-0.287882667	1.728317638	-0.166568147	0.867709858	0.999994238
1838	evg1211317	131.7568097	-0.412387666	1.836880532	-0.224504348	0.822364884	0.999994238
1839	evg11082476	151.7254352	-0.752016096	1.83441648	-0.409948397	0.681843802	0.999994238
1840	evg160654	3607.475822	-0.164236443	1.71465924	-0.095783722	0.923692346	0.999994238
1841	evg1374	4094.8926	-0.070724606	1.713334169	-0.041278933	0.967073528	0.999994238
1842	evg1164422	48.13109538	0.21321361	2.025242846	0.105278046	0.916155183	0.999994238
1843	evg1674775	137.6493602	0.43560575	1.832288003	0.23773869	0.812083773	0.999994238
1844	evg11423605	52.70100392	-0.114838971	1.999279797	-0.05744017	0.954194565	0.999994238
1845	evg1661143	88.7872858	-0.657146919	1.901283714	-0.345633276	0.729618335	0.999994238
1846	evg12654	1128.978962	-0.984664272	1.756674221	-0.560527536	0.575119663	0.999994238
1847	evg1102167	116.136219	-0.18385523	1.847745583	-0.09950246	0.920739335	0.999994238
1848	evg11161175	1006.549444	-0.740709182	1.744599235	-0.424572685	0.671148208	0.999994238
1849	evg11043146	657.4648463	-0.402498126	1.739886589	-0.23133584	0.817053905	0.999994238
1850	evg1872925	8607.901731	-0.406427328	1.716827575	-0.236731594	0.812865023	0.999994238
1851	evg147416	446.7743474	0.174396765	1.747000508	0.099826396	0.920482151	0.999994238
1852	evg11570605	295.1125503	-0.754600383	1.784069791	-0.422965731	0.672320264	0.999994238
1853	evg1214004	66.38149036	0.634675518	1.955548925	0.324551081	0.745520856	0.999994238
1854	evg11048195	101.2964859	0.028182821	1.865795461	0.01510499	0.98794842	0.999994238
1855	evg11590212	263.7096937	0.512774215	1.780182295	0.288045902	0.773311602	0.999994238
1856	evg11435982	89.03323873	0.798173826	1.906663722	0.418623283	0.675491471	0.999994238
1857	evg1440623	171.8041376	0.062097333	1.803382296	0.034433815	0.972531219	0.999994238
1858	evg11297648	81.72688891	-0.263222127	1.903844077	-0.138258238	0.89003633	0.999994238
1859	evg132797	48.63676084	-0.594137165	2.032439826	-0.292327063	0.770036569	0.999994238
1860	evg1985748	1274.813567	-0.644113596	1.736649868	-0.370894334	0.710716236	0.999994238
1861	evg1441671	156.7838097	-0.0716656	1.812198753	-0.039546214	0.968454909	0.999994238
1862	evg1624717	228.8445767	0.251182546	1.782414105	0.140922665	0.887931037	0.999994238
1863	evg1632754	148.0464611	0.519640088	1.827037559	0.284416752	0.776091023	0.999994238
1864	evg11323107	109.0311034	-0.796496632	1.876239487	-0.424517573	0.671188393	0.999994238
1865	evg1989454	156.7218915	0.287214647	1.81476306	0.158265646	0.874247478	0.999994238
1866	evg11060808	159.833282	-0.301356681	1.813237035	-0.166198172	0.868000998	0.999994238
1867	evg1282877	216.2717384	-2.481742668	1.952913616	-1.270789782	0.203803445	0.999994238
1868	evg11777	153.2716707	-2.698713687	2.006542013	-1.344957479	0.178638966	0.999994238
1869	evg1963021	5184.013428	-0.119169694	1.712806782	-0.069575678	0.944531396	0.999994238
1870	evg11066066	90.2578435	0.893932411	1.909423462	0.468168758	0.639663912	0.999994238
1871	evg1254203	51.4884388	0.882004419	2.028552026	0.434795069	0.663711184	0.999994238
1872	evg1263576	446.1293659	0.074170694	1.746195579	0.042475594	0.966119567	0.999994238
1873	evg11342186	525.6013997	-0.484218348	1.748842043	-0.276879407	0.781872705	0.999994238
1874	evg153365	11759.82802	0.531606192	1.720605836	0.308964541	0.7573485	0.999994238
1875	evg11061402	83.67903276	-0.514703349	1.906088442	-0.2700312	0.787136251	0.999994238
1876	evg1250895	90.10648785	-0.728365162	1.901905189	-0.382966074	0.701744919	0.999994238
1877	evg11056691	1295.069424	0.71009068	1.739429526	0.408231935	0.683103405	0.999994238
1878	evg1702655	88.50693387	1.57075982	1.961048895	0.800979427	0.423143556	0.999994238
1879	evg11330611	2115.864212	1.190693517	1.764062259	0.674972502	0.499693235	0.999994238
1880	evg1278682	80.98215034	2.512762753	2.070640847	1.213519359	0.224931318	0.999994238
1881	evg11175435	109.5728879	0.493320759	1.862581912	0.264858558	0.791118425	0.999994238
1882	evg1850911	804.2196245	1.200794309	1.777268487	0.675640354	0.499269014	0.999994238
1883	evg178740	207.976417	0.102183828	1.787610796	0.057162235	0.954415961	0.999994238
1884	evg1808098	659.0919195	-0.30345925	1.73740235	-0.174662622	0.861344739	0.999994238
1885	evg1724466	814.2056573	0.140490675	1.730112016	0.081203225	0.935280335	0.999994238
1886	evg11203232	97.79122678	-0.377820517	1.876219167	-0.201373338	0.840406661	0.999994238
1887	evg11448596	50.1778365	-0.538855056	2.02167305	-0.26653917	0.789823997	0.999994238
1888	evg172600	111.8535422	0.770901293	1.870949462	0.412037475	0.680311955	0.999994238
1889	evg11189395	113.6388509	-3.513081851	2.138371197	-1.642877465	0.100408288	0.999994238
1890	evg11053907	941.8087864	-0.170811032	1.727717807	-0.098865122	0.921245362	0.999994238
1891	evg146406	14959.87164	-1.03819956	1.746741625	-0.594363554	0.55226898	0.999994238
1892	evg1692110	107.1976362	0.362356797	1.861996232	0.194606622	0.845700919	0.999994238
1893	evg1320431	1333.171488	-0.977691344	1.754016249	-0.557401532	0.577253119	0.999994238
1894	evg1604041	57.76797815	0.288501403	1.977745159	0.145873902	0.884020934	0.999994238
1895	evg11026912	111.4304344	0.435605516	1.858518277	0.234383229	0.814687477	0.999994238
1896	evg12026	19448.48671	-1.426642825	1.775917152	-0.803327353	0.421785552	0.999994238
1897	evg1452859	735.9582283	0.561943694	1.742694511	0.322456799	0.74710666	0.999994238
1898	evg1417798	6132.545501	0.421561101	1.718035686	0.245373891	0.806166943	0.999994238
1899	evg1247743	114.8582958	-0.454801316	1.855277515	-0.245139238	0.806348622	0.999994238
1900	evg11056540	2698.87756	0.061442138	1.715386962	0.035818238	0.971427291	0.999994238
1901	evg1274488	134.2232187	-1.56438488	1.904154971	-0.821563846	0.411325173	0.999994238
1902	evg11502213	141.5742872	-0.010749685	1.822696782	-0.005897682	0.995294358	0.999994238
1903	evg1424052	505.2509451	1.193464438	1.788535342	0.667285912	0.504589523	0.999994238
1904	evg149842	322.5526409	-1.084459617	1.798959938	-0.602825885	0.546624525	0.999994238
1905	evg11393494	142.626897	-0.83897735	1.845392677	-0.45463351	0.649372923	0.999994238
1906	evg1448928	775.0458238	0.108925472	1.730857742	0.062931499	0.949821052	0.999994238
1907	evg1876601	1029.828974	-2.700806125	1.919404291	-1.407106432	0.159395831	0.999994238
1908	evg1310766	475.2034095	0.539978381	1.754002524	0.307854962	0.758192697	0.999994238
1909	evg11177973	96.15555384	-0.236587067	1.875921819	-0.126117765	0.899638705	0.999994238
1910	evg11032433	4236.466887	0.531197709	1.723089105	0.308282205	0.757867605	0.999994238
1911	evg175202	232.1038829	-0.128189274	1.779902631	-0.072020386	0.942585684	0.999994238
1912	evg1746691	51.23388612	-0.096112916	2.006765919	-0.047894433	0.961800376	0.999994238
1913	evg177397	158.5759982	-0.622288048	1.824213498	-0.341126764	0.733008153	0.999994238
1914	evg11166455	72.52171373	-0.995367037	1.955934635	-0.50889586	0.610825222	0.999994238
1915	evg11285294	54.31603746	-0.02557208	1.99087293	-0.012844657	0.989751728	0.999994238
1916	evg143602	733.6638143	-0.23086189	1.733519083	-0.13317528	0.89405476	0.999994238
1917	evg1638637	90.04972949	-3.693652278	2.197378931	-1.680935512	0.092775441	0.999994238
1918	evg11022400	5122.189807	0.349641538	1.716637198	0.203678179	0.838604996	0.999994238
1919	evg121616	2177.742872	0.227838566	1.718549207	0.132576108	0.894528628	0.999994238
1920	evg1459350	333.7529587	0.431560191	1.764820035	0.244534957	0.806816532	0.999994238
1921	evg1650496	115.1042487	0.661672708	1.862209835	0.35531587	0.722352967	0.999994238
1922	evg1318525	5816.138244	1.410832292	1.776533749	0.794148882	0.427108763	0.999994238
1923	evg162992	1205.900309	0.038640119	1.722901656	0.02242735	0.982107063	0.999994238
1924	evg142323	801.0979143	-0.303735179	1.732994191	-0.175266126	0.860870527	0.999994238
1925	evg1971257	823.3110753	0.481116186	1.737437893	0.2769113	0.781848215	0.999994238
1926	evg1355883	83.67903276	-0.514703349	1.906088442	-0.2700312	0.787136251	0.999994238
1927	evg165908	2934.476382	0.79734635	1.736764721	0.459098656	0.646163322	0.999994238
1928	evg186586	2875.198287	1.671848055	1.80238373	0.927576091	0.353627505	0.999994238
1929	evg13036	1135.086506	-0.338828235	1.727732824	-0.196111477	0.844522914	0.999994238
1930	evg13064	2541.512407	0.222328496	1.717373392	0.129458449	0.896994901	0.999994238
1931	evg147404	73.07553779	2.027193028	2.038146835	0.994625605	0.319918389	0.999994238
1932	evg11072658	144.4552044	-0.175826427	1.821585547	-0.096523837	0.923104543	0.999994238
1933	evg164831	873.5749094	0.494301631	1.736736884	0.284615151	0.775939002	0.999994238
1934	evg183368	64.73377777	-0.05388916	1.948628435	-0.027654918	0.97793738	0.999994238
1935	evg11268104	83.30924339	-0.698554813	1.914014418	-0.364968417	0.715134982	0.999994238
1936	evg1277096	108.8212695	-0.317298444	1.859084601	-0.170674559	0.864479669	0.999994238
1937	evg1449180	289.7600643	-3.287566927	2.026127363	-1.62258651	0.104677826	0.999994238
1938	evg1458835	239.6217867	2.624480467	1.960754377	1.338505474	0.180731717	0.999994238
1939	evg1649887	64.30207018	0.601777163	1.961296831	0.306826154	0.7589757	0.999994238
1940	evg161937	1327.736444	-0.615557235	1.734909878	-0.354806462	0.722734587	0.999994238
1941	evg1716895	247.0296136	0.032277648	1.775191717	0.018182627	0.985493162	0.999994238
1942	evg1408761	320.2014686	-0.737424916	1.778967857	-0.414524024	0.678490376	0.999994238
1943	evg11468809	52.24865693	1.087678423	2.036543942	0.534080508	0.593285835	0.999994238
1944	evg129994	6519.711524	-1.391024601	1.774608118	-0.783848888	0.433128784	0.999994238
1945	evg1984313	435.3005575	0.133598953	1.747527141	0.076450288	0.939060863	0.999994238
1946	evg11191416	899.8746728	-0.137420979	1.728170792	-0.07951817	0.93662048	0.999994238
1947	evg11086264	312.781602	0.651465918	1.776022539	0.36681174	0.71375945	0.999994238
1948	evg11051238	4689.692769	0.704161815	1.729966	0.40703795	0.683980115	0.999994238
1949	evg1977669	78.57077971	-0.35663926	1.913058508	-0.186423603	0.852112584	0.999994238
1950	evg142593	944.4265511	0.738916048	1.745519537	0.423321557	0.672060669	0.999994238
1951	evg11352827	88.09758565	-3.108694635	2.127995924	-1.46085554	0.14405509	0.999994238
1952	evg1872571	2067.540482	0.28754281	1.720031933	0.167172949	0.867233969	0.999994238
1953	evg1820301	45.0609837	1.605523633	2.117021934	0.758387812	0.448218852	0.999994238
1954	evg1535982	234.9263217	0.601080728	1.790874091	0.335635392	0.737145832	0.999994238
1955	evg146258	364.3457187	-0.285661159	1.757031707	-0.162581676	0.870847816	0.999994238
1956	evg189568	270.9145664	-0.1218218	1.769971386	-0.068826989	0.945127335	0.999994238
1957	evg1241180	461.4868041	0.063191036	1.744929309	0.036214095	0.971111647	0.999994238
1958	evg11161798	383.383851	0.506945766	1.76097956	0.287877144	0.773440783	0.999994238
1959	evg1114299	215.8727099	-1.851626412	1.887373466	-0.981059894	0.326563207	0.999994238
1960	evg1981296	66.71860067	0.234908649	1.943525177	0.120867305	0.903796139	0.999994238
1961	evg1350490	376.5522075	-0.900436536	1.780210747	-0.505803337	0.612994716	0.999994238
1962	evg11139638	235.4990653	-0.737568178	1.796902835	-0.410466367	0.681463871	0.999994238
1963	evg11091493	63.46789418	0.396658953	1.957823158	0.202602033	0.839446101	0.999994238
1964	evg177888	318.8513074	0.714407655	1.7779021	0.401826205	0.687811935	0.999994238
1965	evg11293707	1358.858949	-0.098494824	1.721652203	-0.057209478	0.954378328	0.999994238
1966	evg135312	18527.67508	-0.92589903	1.739383629	-0.532314444	0.59450823	0.999994238
1967	evg1827518	520.6410624	-0.448446155	1.747985257	-0.256550307	0.79752594	0.999994238
1968	evg166678	1562.002305	-0.043238044	1.719791409	-0.025141447	0.979942141	0.999994238
1969	evg11344996	94.88967025	0.061211436	1.875947971	0.032629602	0.973969963	0.999994238
1970	evg129839	65.53871461	1.828865136	2.04126409	0.895947342	0.370280888	0.999994238
1971	evg11188821	417.1980782	2.642714204	1.935179201	1.365617304	0.172059112	0.999994238
1972	evg142553	9817.319339	-1.59466947	1.791392742	-0.890184175	0.373367001	0.999994238
1973	evg11048166	7254.599943	-1.548023441	1.787808112	-0.865877848	0.386557152	0.999994238
1974	evg1267624	305.1175025	-2.999311656	1.990006705	-1.507186709	0.131762806	0.999994238
1975	evg131571	66.36945071	-0.264831385	1.945407132	-0.1361316	0.891717247	0.999994238
1976	evg1409921	89.69885958	1.115362623	1.923930195	0.579731336	0.562095808	0.999994238
1977	evg137135	2517.704852	0.296734775	1.718788406	0.172641829	0.86293297	0.999994238
1978	evg11195200	145.8518042	0.75223837	1.838169275	0.409232371	0.682369141	0.999994238
1979	evg1846145	336.8402699	-0.201820489	1.759239264	-0.114720319	0.908666808	0.999994238
1980	evg182175	256.0025954	-1.550908203	1.8482223	-0.839135099	0.401393502	0.999994238
1981	evg1217769	51.08597038	-0.209995715	2.008741874	-0.104540916	0.9167401	0.999994238
1982	evg11088937	92.48173952	-0.540142792	1.889988725	-0.285791542	0.775037787	0.999994238
1983	evg1647271	771.631722	-3.184875276	1.979297326	-1.609093912	0.107595808	0.999994238
1984	evg11001874	53.42854299	-0.688601436	2.010520207	-0.342499137	0.731975293	0.999994238
1985	evg138830	47.83526389	-0.027793278	2.025766607	-0.013719882	0.989053462	0.999994238
1986	evg134912	2885.19464	-0.086894797	1.715125365	-0.050663817	0.95959341	0.999994238
1987	evg1242477	241.7510854	-2.227825837	1.918422482	-1.161280092	0.245528013	0.999994238
1988	evg1550025	68.26827609	-0.912311709	1.963542843	-0.464625313	0.642199801	0.999994238
1989	evg1394875	205.7490811	0.058994377	1.788206458	0.032990809	0.973681917	0.999994238
1990	evg1588182	89.18975423	-0.029145948	1.885999538	-0.015453847	0.987670105	0.999994238
1991	evg1626111	114.3199513	-0.470920911	1.856402321	-0.253673951	0.79974746	0.999994238
1992	evg11017143	441.1965478	-1.280373471	1.799882918	-0.711364866	0.476858165	0.999994238
1993	evg160321	123.2705738	-0.444258083	1.845851052	-0.24067927	0.809803707	0.999994238
1994	evg1323467	161.4637951	0.979471313	1.840388106	0.532209108	0.594581175	0.999994238
1995	evg160589	623.2137516	0.245742235	1.73769844	0.141418228	0.887539555	0.999994238
1996	evg11132397	648.3731879	0.008678511	1.734588203	0.005003211	0.996008032	0.999994238
1997	evg1722148	225.7211465	0.406721768	1.787048618	0.227594126	0.819961787	0.999994238
1998	evg1849727	124.7376916	-0.448197618	1.844501515	-0.24299119	0.808012222	0.999994238
1999	evg11161451	926.1589566	-0.034173356	1.72702499	-0.019787412	0.984212959	0.999994238
[truncated: 72,879 more rows]
